# Supplementary material for: Tetra­kis[1-phenyl-3-(1H-1,2,4-triazol-1-yl)propan-1-one-κN 4]bis­(thio­cyanato-κN)nickel(II)
Source: Acta Crystallogr Sect E Struct Rep Online. 2010 Nov 27;66(Pt 12):m1687. doi: 10.1107/S1600536810049081 (PMC3011655; doi:10.1107/S1600536810049081)
Supplement: Supplementary file 1 [file e-66-m1687-sup1.cif]

##############################################################################
###                                                                        ###
###        Electronic paper (Acta Crystallographica Section E)             ###
###                                                                        ###
##############################################################################
#                                                                            #
# This CIF contains the data in a paper accepted for publication in Acta     #
# Crystallographica Section E. It conforms to the requirements of Notes      #
# for Authors for Section E, and has been peer reviewed under the auspices   #
# of the IUCr Commission on Journals.                                        #
#                                                                            #
# Full details of the Crystallographic Information File format               #
# are given in the paper "The Crystallographic Information File (CIF):       #
# a New Standard Archive File for Crystallography" by S. R. Hall, F. H.      #
# Allen and I. D. Brown [Acta Cryst. (1991), A47, 655-685].                  #
#                                                                            #
# The current version of the core CIF dictionary is obtainable from          #
# ftp://ftp.iucr.org/pub/cif_core.dic. The current version number is 2.4.    #
#                                                                            #
# Software is freely available for graphical display of the structure(s) in  #
# this CIF.  For information consult the CIF home page http://www.iucr.org/  #
# cif/home.html                                                              #
#                                                                            #
# This file may be used for bona fide research purposes within the           #
# scientific community so long as proper attribution is given to the journal # 
# article from which it was obtained.                                        #
#                                                                            #
##############################################################################
                                             
data_global
_audit_creation_method     SHELXL-97
_journal_date_recd_electronic     2010-11-09
_journal_date_accepted     2010-11-24
_journal_name_full     'Acta Crystallographica, Section E'
_journal_year     2010
_journal_volume     66
_journal_issue     12
_journal_page_first     m1687
_journal_page_last     m1687
_journal_paper_category     QM
_journal_coeditor_code     PK2286
_publ_contact_author_name     'Jianhua Guo'
_publ_contact_author_address
; College of Chemistry
Tianjin Normal University
Tianjin 300387
P.R.China
;
_publ_contact_author_email     guojianhua1998@163.com
_publ_contact_author_fax     ?
_publ_contact_author_phone     '86 022 23766515'
_publ_section_title
;\
Tetrakis[1-phenyl-3-(1<i>H</i>-1,2,4-triazol-1-yl)propan-1-one-\k<i>N</i>^4^]\
bis(thiocyanato-\k<i>N</i>)nickel(II)
;
loop_
    _publ_author_name
    _publ_author_footnote
    _publ_author_address
    'Guo, Jian-Hua' .
;
College of Chemistry
Tianjin Key Laboratory of Structure and Performance for Functional Molecules
Tianjin Normal University
Tianjin 300387
People's Republic of China
;
data_I
_chemical_name_systematic
;
Tetrakis[1-phenyl-3-(1<i>H</i>-1,2,4-triazol-1-yl)propan-1-one-
\k<i>N</i>^4^]bis(thiocyanato-\k<i>N</i>)nickel(II)
;
_chemical_name_common     ?
_chemical_formula_moiety     'C46 H44 N14 Ni O4 S2'
_chemical_formula_sum     'C46 H44 N14 Ni O4 S2'
_chemical_formula_structural     ?
_chemical_formula_analytical     ?
_chemical_formula_iupac     '[Ni (N C S)2 (C11 H11 N3 O)4]'
_chemical_formula_weight     979.78
_chemical_melting_point     ?
_symmetry_cell_setting     triclinic
_symmetry_space_group_name_H-M     'P -1'
_symmetry_space_group_name_Hall     '-P 1'
loop_
    _symmetry_equiv_pos_as_xyz
    'x, y, z'
    '-x, -y, -z'
_cell_length_a     7.8067(10)
_cell_length_b     11.8539(15)
_cell_length_c     13.8179(17)
_cell_angle_alpha     68.907(2)
_cell_angle_beta     74.765(2)
_cell_angle_gamma     81.687(2)
_cell_volume     1149.3(3)
_cell_formula_units_Z     1
_cell_measurement_reflns_used     3376
_cell_measurement_theta_min     2.71
_cell_measurement_theta_max     27.66
_cell_measurement_temperature     293(2)
_exptl_crystal_description     block
_exptl_crystal_colour     green
_exptl_crystal_size_max     0.32
_exptl_crystal_size_mid     0.28
_exptl_crystal_size_min     0.22
_exptl_crystal_density_diffrn     1.416
_exptl_crystal_density_meas     ?
_exptl_crystal_density_method     'not measured'
_exptl_crystal_F_000     510
_exptl_absorpt_coefficient_mu     0.574
_exptl_absorpt_correction_type     multi-scan
_exptl_absorpt_process_details     '(SADABS; Sheldrick, 1996)'
_exptl_absorpt_correction_T_min     0.838
_exptl_absorpt_correction_T_max     0.884
_exptl_special_details
;
;
_diffrn_ambient_temperature     293(2)
_diffrn_radiation_type     MoK\a
_diffrn_radiation_wavelength     0.71073
_diffrn_radiation_source     'fine-focus sealed tube'
_diffrn_radiation_monochromator     graphite
_diffrn_measurement_device_type     'Bruker APEXII CCD area-detector'
_diffrn_measurement_method     '\f and \w'
_diffrn_detector_area_resol_mean     ?
_diffrn_reflns_number     6289
_diffrn_reflns_av_R_equivalents     0.0148
_diffrn_reflns_av_sigmaI/netI     0.0216
_diffrn_reflns_theta_min     1.84
_diffrn_reflns_theta_max     25.03
_diffrn_reflns_theta_full     25.03
_diffrn_measured_fraction_theta_max     0.988
_diffrn_measured_fraction_theta_full     0.988
_diffrn_reflns_limit_h_min     -9
_diffrn_reflns_limit_h_max     8
_diffrn_reflns_limit_k_min     -14
_diffrn_reflns_limit_k_max     12
_diffrn_reflns_limit_l_min     -16
_diffrn_reflns_limit_l_max     12
_diffrn_standards_number     0
_diffrn_standards_interval_count     .
_diffrn_standards_interval_time     .
_diffrn_standards_decay_%     ?
_refine_special_details
;
Refinement of <i>F</i>^2^ against ALL reflections. The weighted <i>R</i>-factor
<i>wR</i> and goodness of fit <i>S</i> are based on <i>F</i>^2^, conventional
<i>R</i>-factors <i>R</i> are based on <i>F</i>, with <i>F</i> set to zero for
negative <i>F</i>^2^. The threshold expression of <i>F</i>^2^ >
2\s(<i>F</i>^2^) is used only for calculating <i>R</i>-factors(gt) <i>etc</i>.
and is not relevant to the choice of reflections for refinement.
<i>R</i>-factors based on <i>F</i>^2^ are statistically about twice as large
as those based on <i>F</i>, and <i>R</i>- factors based on ALL data will be
even larger.
;
_reflns_number_total     4016
_reflns_number_gt     3540
_reflns_threshold_expression     I>2\s(I)
_refine_ls_structure_factor_coef     Fsqd
_refine_ls_matrix_type     full
_refine_ls_R_factor_all     0.0341
_refine_ls_R_factor_gt     0.0293
_refine_ls_wR_factor_gt     0.0773
_refine_ls_wR_factor_ref     0.0796
_refine_ls_goodness_of_fit_ref     1.063
_refine_ls_restrained_S_all     1.065
_refine_ls_number_reflns     4016
_refine_ls_number_parameters     304
_refine_ls_number_restraints     1
_refine_ls_hydrogen_treatment     constr
_refine_ls_weighting_scheme     calc
_refine_ls_weighting_details
         'calc w=1/[\s^2^(Fo^2^)+(0.0400P)^2^+0.2997P] where P=(Fo^2^+2Fc^2^)/3'
_atom_sites_solution_hydrogens     geom
_atom_sites_solution_primary     direct
_atom_sites_solution_secondary     difmap
_refine_ls_shift/su_max     0.001
_refine_ls_shift/su_mean     0.000
_refine_diff_density_max     0.377
_refine_diff_density_min     -0.340
_refine_ls_extinction_method     none
_refine_ls_extinction_coef     ?
loop_
    _atom_type_symbol
    _atom_type_description
    _atom_type_scat_dispersion_real
    _atom_type_scat_dispersion_imag
    _atom_type_scat_source
    'C' 'C' 0.0033 0.0016
                         'International Tables Vol C Tables 4.2.6.8 and 6.1.1.4'
    'H' 'H' 0.0000 0.0000
                         'International Tables Vol C Tables 4.2.6.8 and 6.1.1.4'
    'N' 'N' 0.0061 0.0033
                         'International Tables Vol C Tables 4.2.6.8 and 6.1.1.4'
    'O' 'O' 0.0106 0.0060
                         'International Tables Vol C Tables 4.2.6.8 and 6.1.1.4'
    'S' 'S' 0.1246 0.1234
                         'International Tables Vol C Tables 4.2.6.8 and 6.1.1.4'
    'Ni' 'Ni' 0.3393 1.1124
                         'International Tables Vol C Tables 4.2.6.8 and 6.1.1.4'
_computing_data_collection     'APEX2 (Bruker, 2003)'
_computing_cell_refinement     'SAINT (Bruker, 2003)'
_computing_data_reduction     'SAINT (Bruker, 2003)'
_computing_structure_solution     'SHELXS97 (Sheldrick, 2008)'
_computing_structure_refinement     'SHELXL97 (Sheldrick, 2008)'
_computing_molecular_graphics     'SHELXTL (Sheldrick, 2008)'
_computing_publication_material     'SHELXTL (Sheldrick, 2008)'
loop_
    _atom_site_type_symbol
    _atom_site_label
    _atom_site_fract_x
    _atom_site_fract_y
    _atom_site_fract_z
    _atom_site_U_iso_or_equiv
    _atom_site_adp_type
    _atom_site_calc_flag
    _atom_site_refinement_flags
    _atom_site_occupancy
    _atom_site_disorder_assembly
    _atom_site_disorder_group
    Ni Ni1 0.0000 0.0000 1.0000 0.03496(10) Uani d S 1 . .
    S S1 0.33805(8) 0.17536(5) 1.13687(5) 0.06495(17) Uani d U 1 . .
    O O1 -0.2740(2) 0.43272(14) 0.66743(14) 0.0764(5) Uani d . 1 . .
    O O2 0.7081(2) 0.11988(13) 0.41955(11) 0.0655(4) Uani d . 1 . .
    N N1 -0.13110(18) 0.17612(12) 0.96907(11) 0.0392(3) Uani d . 1 . .
    N N2 -0.3141(2) 0.33084(13) 0.91887(12) 0.0452(4) Uani d . 1 . .
    N N3 -0.2531(2) 0.35006(14) 0.99458(13) 0.0532(4) Uani d . 1 . .
    N N4 0.22222(18) 0.06368(13) 0.87523(10) 0.0396(3) Uani d . 1 . .
    N N5 0.42461(19) 0.09149(13) 0.72860(11) 0.0413(3) Uani d . 1 . .
    N N6 0.4816(2) 0.14708(15) 0.78321(12) 0.0524(4) Uani d . 1 . .
    N N7 0.1164(2) 0.03338(14) 1.10545(12) 0.0463(4) Uani d . 1 . .
    C C1 -0.1443(3) 0.25495(17) 1.02134(14) 0.0482(4) Uani d . 1 . .
    H H1 -0.0805 0.2426 1.0728 0.058 Uiso calc R 1 . .
    C C2 -0.2417(2) 0.22777(16) 0.90504(14) 0.0433(4) Uani d . 1 . .
    H H2 -0.2650 0.1963 0.8574 0.052 Uiso calc R 1 . .
    C C3 -0.4513(3) 0.41348(18) 0.87177(18) 0.0575(5) Uani d . 1 . .
    H H3A -0.5452 0.4287 0.9282 0.069 Uiso calc R 1 . .
    H H3B -0.5027 0.3749 0.8357 0.069 Uiso calc R 1 . .
    C C4 -0.3814(3) 0.53338(17) 0.79313(15) 0.0517(5) Uani d . 1 . .
    H H4A -0.4803 0.5932 0.7850 0.062 Uiso calc R 1 . .
    H H4B -0.3006 0.5603 0.8219 0.062 Uiso calc R 1 . .
    C C5 -0.2859(3) 0.52697(17) 0.68498(17) 0.0512(5) Uani d . 1 . .
    C C6 -0.2094(3) 0.63838(17) 0.59972(15) 0.0478(4) Uani d . 1 . .
    C C7 -0.2128(3) 0.74666(18) 0.61733(17) 0.0589(5) Uani d . 1 . .
    H H7 -0.2664 0.7521 0.6842 0.071 Uiso calc R 1 . .
    C C8 -0.1372(3) 0.8465(2) 0.53641(19) 0.0696(6) Uani d . 1 . .
    H H8 -0.1401 0.9186 0.5493 0.084 Uiso calc R 1 . .
    C C9 -0.0584(3) 0.8405(2) 0.43801(19) 0.0694(6) Uani d . 1 . .
    H H9 -0.0070 0.9081 0.3840 0.083 Uiso calc R 1 . .
    C C10 -0.0551(3) 0.7347(2) 0.41887(19) 0.0725(7) Uani d . 1 . .
    H H10 -0.0023 0.7306 0.3514 0.087 Uiso calc R 1 . .
    C C11 -0.1297(3) 0.6340(2) 0.49890(17) 0.0618(6) Uani d . 1 . .
    H H11 -0.1263 0.5624 0.4851 0.074 Uiso calc R 1 . .
    C C12 0.3558(3) 0.12746(18) 0.87042(14) 0.0501(5) Uani d . 1 . .
    H H12 0.3584 0.1553 0.9249 0.060 Uiso calc R 1 . .
    C C13 0.2719(2) 0.04232(16) 0.78431(13) 0.0430(4) Uani d . 1 . .
    H H13 0.2086 -0.0012 0.7625 0.052 Uiso calc R 1 . .
    C C14 0.5325(3) 0.08618(17) 0.62641(14) 0.0493(5) Uani d . 1 . .
    H H14A 0.4685 0.0474 0.5967 0.059 Uiso calc R 1 . .
    H H14B 0.6421 0.0382 0.6369 0.059 Uiso calc R 1 . .
    C C15 0.5753(2) 0.21197(16) 0.54981(13) 0.0448(4) Uani d . 1 . .
    H H15A 0.4652 0.2606 0.5427 0.054 Uiso calc R 1 . .
    H H15B 0.6432 0.2490 0.5789 0.054 Uiso calc R 1 . .
    C C16 0.6796(2) 0.21220(17) 0.44120(14) 0.0433(4) Uani d . 1 . .
    C C17 0.7446(2) 0.32998(16) 0.36077(13) 0.0409(4) Uani d . 1 . .
    C C18 0.6985(3) 0.43852(18) 0.37917(15) 0.0540(5) Uani d . 1 . .
    H H18 0.6274 0.4396 0.4445 0.065 Uiso calc R 1 . .
    C C19 0.7573(3) 0.54573(19) 0.30103(17) 0.0640(6) Uani d . 1 . .
    H H19 0.7237 0.6188 0.3134 0.077 Uiso calc R 1 . .
    C C20 0.8645(3) 0.5447(2) 0.20578(16) 0.0605(6) Uani d . 1 . .
    H H20 0.9041 0.6170 0.1535 0.073 Uiso calc R 1 . .
    C C21 0.9141(3) 0.4374(2) 0.18690(16) 0.0633(6) Uani d . 1 . .
    H H21 0.9881 0.4368 0.1222 0.076 Uiso calc R 1 . .
    C C22 0.8541(3) 0.33028(19) 0.26387(15) 0.0549(5) Uani d . 1 . .
    H H22 0.8873 0.2577 0.2506 0.066 Uiso calc R 1 . .
    C C23 0.2074(2) 0.09092(16) 1.12141(13) 0.0401(4) Uani d U 1 . .
loop_
    _atom_site_aniso_label
    _atom_site_aniso_U_11
    _atom_site_aniso_U_22
    _atom_site_aniso_U_33
    _atom_site_aniso_U_12
    _atom_site_aniso_U_13
    _atom_site_aniso_U_23
    Ni1 0.03343(17) 0.03979(18) 0.02712(16) -0.01089(12) -0.00462(12)
                                                                    -0.00422(12)
    S1 0.0753(4) 0.0712(4) 0.0618(3) -0.0221(3) -0.0177(3) -0.0299(3)
    O1 0.0911(12) 0.0527(9) 0.0871(11) -0.0029(8) -0.0070(9) -0.0353(8)
    O2 0.0860(11) 0.0510(8) 0.0485(8) -0.0119(7) 0.0079(7) -0.0171(7)
    N1 0.0398(8) 0.0403(8) 0.0326(7) -0.0093(6) -0.0067(6) -0.0048(6)
    N2 0.0433(8) 0.0441(8) 0.0441(8) -0.0059(7) -0.0123(7) -0.0070(7)
    N3 0.0634(10) 0.0478(9) 0.0490(9) -0.0007(8) -0.0173(8) -0.0148(7)
    N4 0.0383(8) 0.0434(8) 0.0313(7) -0.0106(6) -0.0035(6) -0.0059(6)
    N5 0.0421(8) 0.0440(8) 0.0316(7) -0.0120(6) -0.0004(6) -0.0074(6)
    N6 0.0522(9) 0.0625(10) 0.0407(8) -0.0271(8) 0.0016(7) -0.0149(7)
    N7 0.0434(8) 0.0555(9) 0.0386(8) -0.0095(7) -0.0108(7) -0.0106(7)
    C1 0.0595(12) 0.0468(10) 0.0389(10) -0.0058(9) -0.0163(9) -0.0103(8)
    C2 0.0427(10) 0.0456(10) 0.0390(9) -0.0107(8) -0.0085(8) -0.0089(8)
    C3 0.0442(11) 0.0561(12) 0.0645(13) 0.0005(9) -0.0162(10) -0.0099(10)
    C4 0.0539(11) 0.0465(10) 0.0526(11) 0.0065(9) -0.0187(9) -0.0131(9)
    C5 0.0485(11) 0.0462(11) 0.0617(12) 0.0077(8) -0.0199(9) -0.0204(9)
    C6 0.0481(11) 0.0468(10) 0.0494(11) 0.0110(8) -0.0187(9) -0.0169(8)
    C7 0.0749(14) 0.0495(11) 0.0498(11) 0.0059(10) -0.0145(10) -0.0172(9)
    C8 0.0873(17) 0.0482(12) 0.0687(15) 0.0031(11) -0.0207(13) -0.0149(11)
    C9 0.0619(14) 0.0622(14) 0.0656(15) 0.0035(11) -0.0142(11) -0.0027(11)
    C10 0.0664(15) 0.0860(18) 0.0514(13) 0.0121(13) -0.0045(11) -0.0196(12)
    C11 0.0651(13) 0.0624(13) 0.0596(13) 0.0122(11) -0.0150(11) -0.0282(11)
    C12 0.0558(11) 0.0570(11) 0.0366(9) -0.0258(9) 0.0021(8) -0.0152(8)
    C13 0.0409(10) 0.0501(10) 0.0346(9) -0.0159(8) -0.0054(7) -0.0075(8)
    C14 0.0524(11) 0.0510(11) 0.0353(9) -0.0089(9) 0.0050(8) -0.0120(8)
    C15 0.0436(10) 0.0480(10) 0.0337(9) -0.0043(8) -0.0008(7) -0.0080(8)
    C16 0.0409(10) 0.0480(10) 0.0361(9) -0.0038(8) -0.0054(7) -0.0106(8)
    C17 0.0383(9) 0.0477(10) 0.0323(9) -0.0046(8) -0.0070(7) -0.0082(7)
    C18 0.0627(12) 0.0512(11) 0.0382(10) -0.0030(9) -0.0022(9) -0.0098(8)
    C19 0.0799(16) 0.0478(11) 0.0563(13) -0.0061(11) -0.0133(11) -0.0088(10)
    C20 0.0604(13) 0.0596(13) 0.0482(12) -0.0217(10) -0.0102(10) 0.0027(10)
    C21 0.0624(13) 0.0771(15) 0.0361(10) -0.0192(11) 0.0063(9) -0.0088(10)
    C22 0.0611(12) 0.0584(12) 0.0385(10) -0.0109(10) 0.0022(9) -0.0152(9)
    C23 0.0417(9) 0.0467(10) 0.0299(8) -0.0030(7) -0.0084(7) -0.0101(7)
_geom_special_details
;
All e.s.d.'s (except the e.s.d. in the dihedral angle between two l.s. planes)
are estimated using the full covariance matrix. The cell e.s.d.'s are taken
into account individually in the estimation of e.s.d.'s in distances, angles
and torsion angles; correlations between e.s.d.'s in cell parameters are only
used when they are defined by crystal symmetry. An approximate (isotropic)
treatment of cell e.s.d.'s is used for estimating e.s.d.'s involving l.s.
planes.
;
loop_
    _geom_bond_atom_site_label_1
    _geom_bond_atom_site_label_2
    _geom_bond_site_symmetry_2
    _geom_bond_distance
    _geom_bond_publ_flag
    Ni1 N7 2_557 2.0783(15) ?
    Ni1 N7 . 2.0783(15) ?
    Ni1 N4 . 2.1028(13) ?
    Ni1 N4 2_557 2.1028(13) ?
    Ni1 N1 . 2.1351(14) ?
    Ni1 N1 2_557 2.1351(14) ?
    S1 C23 . 1.6282(19) ?
    O1 C5 . 1.212(2) ?
    O2 C16 . 1.211(2) ?
    N1 C2 . 1.327(2) ?
    N1 C1 . 1.351(2) ?
    N2 C2 . 1.327(2) ?
    N2 N3 . 1.355(2) ?
    N2 C3 . 1.461(2) ?
    N3 C1 . 1.311(2) ?
    N4 C13 . 1.318(2) ?
    N4 C12 . 1.349(2) ?
    N5 C13 . 1.322(2) ?
    N5 N6 . 1.349(2) ?
    N5 C14 . 1.460(2) ?
    N6 C12 . 1.309(2) ?
    N7 C23 . 1.162(2) ?
    C1 H1 . 0.9300 ?
    C2 H2 . 0.9300 ?
    C3 C4 . 1.516(3) ?
    C3 H3A . 0.9700 ?
    C3 H3B . 0.9700 ?
    C4 C5 . 1.508(3) ?
    C4 H4A . 0.9700 ?
    C4 H4B . 0.9700 ?
    C5 C6 . 1.492(3) ?
    C6 C7 . 1.385(3) ?
    C6 C11 . 1.385(3) ?
    C7 C8 . 1.379(3) ?
    C7 H7 . 0.9300 ?
    C8 C9 . 1.360(3) ?
    C8 H8 . 0.9300 ?
    C9 C10 . 1.368(4) ?
    C9 H9 . 0.9300 ?
    C10 C11 . 1.378(3) ?
    C10 H10 . 0.9300 ?
    C11 H11 . 0.9300 ?
    C12 H12 . 0.9300 ?
    C13 H13 . 0.9300 ?
    C14 C15 . 1.509(2) ?
    C14 H14A . 0.9700 ?
    C14 H14B . 0.9700 ?
    C15 C16 . 1.507(2) ?
    C15 H15A . 0.9700 ?
    C15 H15B . 0.9700 ?
    C16 C17 . 1.495(2) ?
    C17 C18 . 1.379(3) ?
    C17 C22 . 1.385(2) ?
    C18 C19 . 1.383(3) ?
    C18 H18 . 0.9300 ?
    C19 C20 . 1.365(3) ?
    C19 H19 . 0.9300 ?
    C20 C21 . 1.371(3) ?
    C20 H20 . 0.9300 ?
    C21 C22 . 1.379(3) ?
    C21 H21 . 0.9300 ?
    C22 H22 . 0.9300 ?
loop_
    _geom_angle_atom_site_label_1
    _geom_angle_atom_site_label_2
    _geom_angle_atom_site_label_3
    _geom_angle_site_symmetry_1
    _geom_angle_site_symmetry_3
    _geom_angle
    _geom_angle_publ_flag
    N7 Ni1 N7 2_557 . 180.0 ?
    N7 Ni1 N4 2_557 . 89.53(6) ?
    N7 Ni1 N4 . . 90.47(6) ?
    N7 Ni1 N4 2_557 2_557 90.47(6) ?
    N7 Ni1 N4 . 2_557 89.53(6) ?
    N4 Ni1 N4 . 2_557 180.0 ?
    N7 Ni1 N1 2_557 . 90.38(6) ?
    N7 Ni1 N1 . . 89.62(6) ?
    N4 Ni1 N1 . . 92.47(5) ?
    N4 Ni1 N1 2_557 . 87.53(5) ?
    N7 Ni1 N1 2_557 2_557 89.62(6) ?
    N7 Ni1 N1 . 2_557 90.38(6) ?
    N4 Ni1 N1 . 2_557 87.53(5) ?
    N4 Ni1 N1 2_557 2_557 92.47(5) ?
    N1 Ni1 N1 . 2_557 180.0 ?
    C2 N1 C1 . . 102.31(15) ?
    C2 N1 Ni1 . . 128.52(13) ?
    C1 N1 Ni1 . . 128.48(12) ?
    C2 N2 N3 . . 110.13(15) ?
    C2 N2 C3 . . 129.49(17) ?
    N3 N2 C3 . . 120.18(16) ?
    C1 N3 N2 . . 102.04(15) ?
    C13 N4 C12 . . 102.53(14) ?
    C13 N4 Ni1 . . 127.68(12) ?
    C12 N4 Ni1 . . 129.61(12) ?
    C13 N5 N6 . . 109.87(14) ?
    C13 N5 C14 . . 129.32(16) ?
    N6 N5 C14 . . 120.71(14) ?
    C12 N6 N5 . . 102.40(14) ?
    C23 N7 Ni1 . . 149.53(14) ?
    N3 C1 N1 . . 115.41(17) ?
    N3 C1 H1 . . 122.3 ?
    N1 C1 H1 . . 122.3 ?
    N2 C2 N1 . . 110.11(17) ?
    N2 C2 H2 . . 124.9 ?
    N1 C2 H2 . . 124.9 ?
    N2 C3 C4 . . 113.09(16) ?
    N2 C3 H3A . . 109.0 ?
    C4 C3 H3A . . 109.0 ?
    N2 C3 H3B . . 109.0 ?
    C4 C3 H3B . . 109.0 ?
    H3A C3 H3B . . 107.8 ?
    C5 C4 C3 . . 113.39(17) ?
    C5 C4 H4A . . 108.9 ?
    C3 C4 H4A . . 108.9 ?
    C5 C4 H4B . . 108.9 ?
    C3 C4 H4B . . 108.9 ?
    H4A C4 H4B . . 107.7 ?
    O1 C5 C6 . . 120.63(19) ?
    O1 C5 C4 . . 120.17(19) ?
    C6 C5 C4 . . 119.19(17) ?
    C7 C6 C11 . . 118.2(2) ?
    C7 C6 C5 . . 122.69(18) ?
    C11 C6 C5 . . 119.16(18) ?
    C8 C7 C6 . . 120.5(2) ?
    C8 C7 H7 . . 119.8 ?
    C6 C7 H7 . . 119.8 ?
    C9 C8 C7 . . 120.7(2) ?
    C9 C8 H8 . . 119.7 ?
    C7 C8 H8 . . 119.7 ?
    C8 C9 C10 . . 119.7(2) ?
    C8 C9 H9 . . 120.2 ?
    C10 C9 H9 . . 120.2 ?
    C9 C10 C11 . . 120.4(2) ?
    C9 C10 H10 . . 119.8 ?
    C11 C10 H10 . . 119.8 ?
    C10 C11 C6 . . 120.6(2) ?
    C10 C11 H11 . . 119.7 ?
    C6 C11 H11 . . 119.7 ?
    N6 C12 N4 . . 114.85(17) ?
    N6 C12 H12 . . 122.6 ?
    N4 C12 H12 . . 122.6 ?
    N4 C13 N5 . . 110.34(16) ?
    N4 C13 H13 . . 124.8 ?
    N5 C13 H13 . . 124.8 ?
    N5 C14 C15 . . 110.42(15) ?
    N5 C14 H14A . . 109.6 ?
    C15 C14 H14A . . 109.6 ?
    N5 C14 H14B . . 109.6 ?
    C15 C14 H14B . . 109.6 ?
    H14A C14 H14B . . 108.1 ?
    C16 C15 C14 . . 112.64(15) ?
    C16 C15 H15A . . 109.1 ?
    C14 C15 H15A . . 109.1 ?
    C16 C15 H15B . . 109.1 ?
    C14 C15 H15B . . 109.1 ?
    H15A C15 H15B . . 107.8 ?
    O2 C16 C17 . . 121.11(16) ?
    O2 C16 C15 . . 120.90(16) ?
    C17 C16 C15 . . 117.98(16) ?
    C18 C17 C22 . . 118.80(17) ?
    C18 C17 C16 . . 122.40(16) ?
    C22 C17 C16 . . 118.79(17) ?
    C17 C18 C19 . . 120.34(19) ?
    C17 C18 H18 . . 119.8 ?
    C19 C18 H18 . . 119.8 ?
    C20 C19 C18 . . 120.2(2) ?
    C20 C19 H19 . . 119.9 ?
    C18 C19 H19 . . 119.9 ?
    C19 C20 C21 . . 120.16(19) ?
    C19 C20 H20 . . 119.9 ?
    C21 C20 H20 . . 119.9 ?
    C20 C21 C22 . . 119.97(19) ?
    C20 C21 H21 . . 120.0 ?
    C22 C21 H21 . . 120.0 ?
    C21 C22 C17 . . 120.5(2) ?
    C21 C22 H22 . . 119.8 ?
    C17 C22 H22 . . 119.8 ?
    N7 C23 S1 . . 176.90(16) ?
loop_
    _geom_torsion_atom_site_label_1
    _geom_torsion_atom_site_label_2
    _geom_torsion_atom_site_label_3
    _geom_torsion_atom_site_label_4
    _geom_torsion_site_symmetry_1
    _geom_torsion_site_symmetry_2
    _geom_torsion_site_symmetry_3
    _geom_torsion_site_symmetry_4
    _geom_torsion
    _geom_torsion_publ_flag
    N7 Ni1 N1 C2 2_557 . . . 0.68(14) ?
    N7 Ni1 N1 C2 . . . . -179.32(14) ?
    N4 Ni1 N1 C2 . . . . 90.22(14) ?
    N4 Ni1 N1 C2 2_557 . . . -89.78(14) ?
    N7 Ni1 N1 C1 2_557 . . . 169.37(15) ?
    N7 Ni1 N1 C1 . . . . -10.63(15) ?
    N4 Ni1 N1 C1 . . . . -101.08(15) ?
    N4 Ni1 N1 C1 2_557 . . . 78.92(15) ?
    C2 N2 N3 C1 . . . . 0.4(2) ?
    C3 N2 N3 C1 . . . . 175.77(16) ?
    N7 Ni1 N4 C13 2_557 . . . -19.91(15) ?
    N7 Ni1 N4 C13 . . . . 160.09(15) ?
    N1 Ni1 N4 C13 . . . . -110.27(15) ?
    N1 Ni1 N4 C13 2_557 . . . 69.73(15) ?
    N7 Ni1 N4 C12 2_557 . . . 165.83(16) ?
    N7 Ni1 N4 C12 . . . . -14.17(16) ?
    N1 Ni1 N4 C12 . . . . 75.48(16) ?
    N1 Ni1 N4 C12 2_557 . . . -104.52(16) ?
    C13 N5 N6 C12 . . . . -0.2(2) ?
    C14 N5 N6 C12 . . . . -176.91(17) ?
    N4 Ni1 N7 C23 . . . . 32.2(3) ?
    N4 Ni1 N7 C23 2_557 . . . -147.8(3) ?
    N1 Ni1 N7 C23 . . . . -60.3(3) ?
    N1 Ni1 N7 C23 2_557 . . . 119.7(3) ?
    N2 N3 C1 N1 . . . . -0.2(2) ?
    C2 N1 C1 N3 . . . . -0.1(2) ?
    Ni1 N1 C1 N3 . . . . -171.03(12) ?
    N3 N2 C2 N1 . . . . -0.5(2) ?
    C3 N2 C2 N1 . . . . -175.28(16) ?
    C1 N1 C2 N2 . . . . 0.33(19) ?
    Ni1 N1 C2 N2 . . . . 171.29(11) ?
    C2 N2 C3 C4 . . . . -110.8(2) ?
    N3 N2 C3 C4 . . . . 74.8(2) ?
    N2 C3 C4 C5 . . . . 79.4(2) ?
    C3 C4 C5 O1 . . . . 1.3(3) ?
    C3 C4 C5 C6 . . . . -179.74(16) ?
    O1 C5 C6 C7 . . . . -177.0(2) ?
    C4 C5 C6 C7 . . . . 4.0(3) ?
    O1 C5 C6 C11 . . . . 2.2(3) ?
    C4 C5 C6 C11 . . . . -176.77(18) ?
    C11 C6 C7 C8 . . . . -0.5(3) ?
    C5 C6 C7 C8 . . . . 178.7(2) ?
    C6 C7 C8 C9 . . . . 0.1(4) ?
    C7 C8 C9 C10 . . . . 0.4(4) ?
    C8 C9 C10 C11 . . . . -0.6(4) ?
    C9 C10 C11 C6 . . . . 0.2(4) ?
    C7 C6 C11 C10 . . . . 0.3(3) ?
    C5 C6 C11 C10 . . . . -178.9(2) ?
    N5 N6 C12 N4 . . . . -0.2(2) ?
    C13 N4 C12 N6 . . . . 0.5(2) ?
    Ni1 N4 C12 N6 . . . . 175.88(13) ?
    C12 N4 C13 N5 . . . . -0.6(2) ?
    Ni1 N4 C13 N5 . . . . -176.09(11) ?
    N6 N5 C13 N4 . . . . 0.5(2) ?
    C14 N5 C13 N4 . . . . 176.90(16) ?
    C13 N5 C14 C15 . . . . 128.03(19) ?
    N6 N5 C14 C15 . . . . -55.9(2) ?
    N5 C14 C15 C16 . . . . -177.37(15) ?
    C14 C15 C16 O2 . . . . 6.2(3) ?
    C14 C15 C16 C17 . . . . -174.59(16) ?
    O2 C16 C17 C18 . . . . 173.0(2) ?
    C15 C16 C17 C18 . . . . -6.3(3) ?
    O2 C16 C17 C22 . . . . -6.5(3) ?
    C15 C16 C17 C22 . . . . 174.30(17) ?
    C22 C17 C18 C19 . . . . 1.5(3) ?
    C16 C17 C18 C19 . . . . -177.93(19) ?
    C17 C18 C19 C20 . . . . -1.3(3) ?
    C18 C19 C20 C21 . . . . 0.2(4) ?
    C19 C20 C21 C22 . . . . 0.6(4) ?
    C20 C21 C22 C17 . . . . -0.4(3) ?
    C18 C17 C22 C21 . . . . -0.7(3) ?
    C16 C17 C22 C21 . . . . 178.80(19) ?
