# Supplementary material for: Tetra­kis[1-phenyl-3-(1H-1,2,4-triazol-1-yl)propan-1-one-κN 4]bis­(thio­cyanato-κN)nickel(II)
Source: Acta Crystallogr Sect E Struct Rep Online. 2010 Nov 27;66(Pt 12):m1687. doi: 10.1107/S1600536810049081 (PMC3011655; doi:10.1107/S1600536810049081)
Supplement: Supplementary file 2 [file e-66-m1687-Isup2.hkl]

# 
# h,k,l, Fc-squared, Fo-squared, sigma(Fo-squared) and status flag 
# 
data_I
_shelx_title ' 70227A in P-1' 
_shelx_refln_list_code          4 
_shelx_F_calc_maximum      164.78 
_exptl_crystal_F_000       510.00 
_reflns_d_resolution_high  0.8399 
 
loop_ 
 _symmetry_equiv_pos_as_xyz 
 'x, y, z' 
 '-x, -y, -z' 
 
_cell_length_a     7.8067 
_cell_length_b    11.8539 
_cell_length_c    13.8179 
_cell_angle_alpha  68.907 
_cell_angle_beta   74.765 
_cell_angle_gamma  81.687 
 
_shelx_F_squared_multiplier     1.000 
 
loop_ 
 _refln_index_h 
 _refln_index_k 
 _refln_index_l 
 _refln_F_squared_calc 
 _refln_F_squared_meas 
 _refln_F_squared_sigma 
 _refln_observed_status 
   1   0   0      100.75      111.37      1.52 o 
   2   0   0     3984.39     4222.80     47.13 o 
   3   0   0      284.55      264.66      6.71 o 
   4   0   0      413.87      448.94      4.63 o 
   5   0   0       81.53       82.71      4.13 o 
   6   0   0       49.57       43.24      1.85 o 
   7   0   0      135.89      134.55      3.88 o 
   8   0   0       63.13       68.52      5.38 o 
  -8   1   0        0.22       -0.02      1.67 o 
  -7   1   0       42.88       46.94      2.07 o 
  -6   1   0      945.92      926.61     15.60 o 
  -5   1   0      163.30      176.80      3.18 o 
  -4   1   0       64.19       62.33      1.68 o 
  -3   1   0      884.55      835.19      9.80 o 
  -2   1   0     2661.68     2810.71     31.07 o 
  -1   1   0        6.52       14.94      0.51 o 
   0   1   0      679.66      597.49     31.29 o 
   1   1   0      335.18      347.73      4.08 o 
   2   1   0     1594.78     1580.46     24.42 o 
   3   1   0       37.02       37.11      1.10 o 
   4   1   0      193.72      195.71      3.03 o 
   5   1   0      560.25      552.73      7.18 o 
   6   1   0        6.31        8.01      2.78 o 
   7   1   0        1.49        1.55      1.32 o 
   8   1   0      140.25      159.23      3.87 o 
  -8   2   0       19.94       17.35      4.50 o 
  -7   2   0      138.83      131.54      4.35 o 
  -6   2   0        9.99        9.21      1.32 o 
  -5   2   0      234.22      244.26      3.94 o 
  -4   2   0     1003.55      987.48     12.26 o 
  -3   2   0      154.82      128.65      2.21 o 
  -2   2   0       14.24       13.84      0.65 o 
  -1   2   0     4504.49     4575.78     42.06 o 
   0   2   0      306.85      304.40      2.99 o 
   1   2   0     2140.76     2135.18     23.57 o 
   2   2   0     2058.57     2173.41     33.49 o 
   3   2   0      172.86      180.81      3.74 o 
   4   2   0      232.49      226.72      3.42 o 
   5   2   0       76.56       68.51      1.96 o 
   6   2   0        0.95       -0.11      0.99 o 
   7   2   0       66.58       64.25      3.91 o 
   8   2   0      150.18      157.35      3.84 o 
  -8   3   0       50.33       46.58      2.51 o 
  -7   3   0        1.57        2.26      1.42 o 
  -6   3   0       20.57       22.60      3.22 o 
  -5   3   0       87.68       82.43      2.22 o 
  -4   3   0      110.63      104.03      2.22 o 
  -3   3   0        0.63        1.06      0.37 o 
  -2   3   0      621.65      638.83      6.20 o 
  -1   3   0     8317.16     7997.25     92.96 o 
   0   3   0      818.93      812.84      7.66 o 
   1   3   0      167.49      169.36      2.36 o 
   2   3   0       51.25       51.54      1.23 o 
   3   3   0      108.97      131.31      3.18 o 
   4   3   0     2699.76     2806.93     43.65 o 
   5   3   0      762.09      767.34      9.57 o 
   6   3   0        3.94        2.54      1.14 o 
   7   3   0      352.58      375.83      5.88 o 
   8   3   0       47.90       44.74      3.29 o 
  -8   4   0       18.04       19.58      3.73 o 
  -7   4   0       22.18       24.25      1.92 o 
  -6   4   0        6.96       10.20      1.40 o 
  -5   4   0      532.35      510.86      7.07 o 
  -4   4   0        3.23        5.98      1.53 o 
  -3   4   0      412.80      484.92      5.02 o 
  -2   4   0      982.41      980.96      9.39 o 
  -1   4   0     1747.35     1813.56     16.74 o 
   0   4   0       91.04      106.55      3.00 o 
   1   4   0     1614.49     1520.69     17.16 o 
   2   4   0        0.74        0.63      0.54 o 
   3   4   0      386.47      370.08      6.93 o 
   4   4   0      604.97      615.97     10.89 o 
   5   4   0        3.14        0.99      1.29 o 
   6   4   0       28.54       28.99      3.35 o 
   7   4   0      297.24      280.87      4.90 o 
   8   4   0       48.59       26.44      2.91 o 
  -8   5   0       45.19       45.04      2.59 o 
  -7   5   0        0.17       -1.62      1.52 o 
  -6   5   0       61.99       64.03      3.46 o 
  -5   5   0       93.91       96.48      3.00 o 
  -4   5   0        0.57        0.12      1.00 o 
  -3   5   0        5.93        9.00      0.70 o 
  -2   5   0      664.27      651.86      6.58 o 
  -1   5   0     1120.55     1146.58     10.94 o 
   0   5   0      603.57      573.68      6.99 o 
   1   5   0       69.23       65.37      2.07 o 
   2   5   0       23.94       24.43      2.01 o 
   3   5   0     1711.05     1763.29     28.11 o 
   4   5   0      110.46      104.95      3.41 o 
   5   5   0       13.63       11.53      1.82 o 
   6   5   0      210.43      205.27      3.88 o 
   7   5   0      300.19      304.31      7.43 o 
   8   5   0        0.26        1.16      2.55 o 
  -7   6   0       30.42       31.93      2.27 o 
  -6   6   0       74.69       74.94      2.71 o 
  -5   6   0        6.84        4.88      1.62 o 
  -4   6   0        9.13        8.50      1.73 o 
  -3   6   0      188.68      186.60      2.62 o 
  -2   6   0      242.61      238.58      3.05 o 
  -1   6   0      418.33      397.67      4.39 o 
   0   6   0      256.60      242.24      4.07 o 
   1   6   0      344.78      339.07      4.66 o 
   2   6   0        5.76       12.23      1.21 o 
   3   6   0     1422.56     1441.87     23.28 o 
   4   6   0      103.23      109.80      3.72 o 
   5   6   0        0.63        1.04      1.39 o 
   6   6   0      518.22      495.73     10.06 o 
   7   6   0       52.65       46.26      3.11 o 
   8   6   0       99.13      113.11      5.16 o 
  -7   7   0       10.73        8.39      1.94 o 
  -6   7   0       27.08       28.55      2.00 o 
  -5   7   0        4.64        4.82      1.54 o 
  -4   7   0       71.53       74.17      2.44 o 
  -3   7   0      291.56      280.18      9.43 o 
  -2   7   0      226.67      248.97      3.32 o 
  -1   7   0      641.04      606.95      6.44 o 
   0   7   0      138.68      119.26      2.40 o 
   1   7   0       58.92       57.07      1.71 o 
   2   7   0     1110.51     1075.94     17.85 o 
   3   7   0      299.97      304.84      6.42 o 
   4   7   0        9.90       10.34      1.59 o 
   5   7   0        4.17        5.66      2.00 o 
   6   7   0      301.73      271.85      6.85 o 
   7   7   0       22.20       26.01      3.08 o 
  -6   8   0        3.44        2.26      1.72 o 
  -5   8   0      119.77      108.05      3.25 o 
  -4   8   0      258.12      248.42      4.65 o 
  -3   8   0        2.09        1.48      1.90 o 
  -2   8   0      157.43      160.94      3.49 o 
  -1   8   0      616.66      615.00      7.99 o 
   0   8   0       11.58       10.06      1.09 o 
   1   8   0       16.65       13.27      1.49 o 
   2   8   0      510.50      508.37      9.61 o 
   3   8   0       43.95       49.82      2.63 o 
   4   8   0        0.51        0.73      1.44 o 
   5   8   0      150.13      155.76      4.63 o 
   6   8   0      139.61      133.34      4.52 o 
   7   8   0        3.33        5.94      2.58 o 
  -6   9   0        3.92        3.70      2.01 o 
  -5   9   0       24.01       25.04      3.87 o 
  -4   9   0      114.99      124.63      3.51 o 
  -3   9   0      222.63      198.60      4.19 o 
  -2   9   0        0.41       -0.20      1.30 o 
  -1   9   0      180.41      183.18      5.03 o 
   0   9   0      350.04      345.86      7.33 o 
   1   9   0       38.66       36.70      2.25 o 
   2   9   0       13.62       14.03      1.82 o 
   3   9   0       54.80       58.41      3.16 o 
   4   9   0      164.27      173.60      5.03 o 
   5   9   0       29.01       29.50      2.68 o 
   6   9   0       58.04       64.38      3.87 o 
  -5  10   0        4.10        1.96      2.49 o 
  -4  10   0        0.13       -0.76      1.69 o 
  -3  10   0      171.33      166.46      3.99 o 
  -2  10   0      510.20      492.07     10.11 o 
  -1  10   0      476.30      456.10      9.38 o 
   0  10   0       80.93       81.21      3.46 o 
   1  10   0      446.76      453.82      9.25 o 
   2  10   0       73.96       83.84      3.64 o 
   3  10   0       15.02       14.69      2.02 o 
   4  10   0       97.11       90.11      3.82 o 
   5  10   0      198.12      192.51      5.79 o 
   6  10   0       45.41       50.96      3.59 o 
  -4  11   0       12.74        9.75      2.23 o 
  -3  11   0        1.56        3.34      1.78 o 
  -2  11   0       14.82       15.27      2.53 o 
  -1  11   0      117.27      110.92      4.50 o 
   0  11   0      155.51      150.85      5.00 o 
   1  11   0       23.15       23.28      2.33 o 
   2  11   0       20.14       24.01      2.40 o 
   3  11   0       24.46       27.07      2.76 o 
   4  11   0        1.90        1.29      2.27 o 
   5  11   0       79.24       77.57      4.35 o 
  -3  12   0        2.50        3.89      2.53 o 
  -2  12   0       24.25       24.92      3.08 o 
  -1  12   0       10.35        5.79      2.48 o 
   0  12   0       81.88       79.98      4.17 o 
   1  12   0       52.07       49.19      3.16 o 
   2  12   0       60.00       64.23      3.67 o 
   3  12   0        1.09        1.77      2.15 o 
   4  12   0       36.21       51.21      3.51 o 
   0  13   0       12.11       12.34      2.83 o 
   1  13   0        8.02        5.76      2.70 o 
  -3 -12   1       11.11       10.87      2.55 o 
  -2 -12   1        1.67        2.15      2.10 o 
  -1 -12   1       50.80       51.01      3.29 o 
   0 -12   1      130.00      132.73      5.13 o 
   1 -12   1        0.14        0.99      2.17 o 
   2 -12   1        0.25        0.71      2.30 o 
  -4 -11   1       41.05       37.51      3.06 o 
  -3 -11   1        0.35        0.00      2.00 o 
  -2 -11   1        0.87        1.54      1.92 o 
  -1 -11   1       14.34       15.92      2.40 o 
   0 -11   1       58.73       54.42      3.16 o 
   1 -11   1       34.26       39.56      3.03 o 
   2 -11   1       58.28       57.53      3.54 o 
   3 -11   1      153.89      137.85      3.88 o 
   4 -11   1        4.58        2.87      2.15 o 
  -5 -10   1      112.15      112.43      4.52 o 
  -4 -10   1       36.25       41.30      2.88 o 
  -3 -10   1       17.32       18.91      2.43 o 
  -2 -10   1      100.21      105.08      3.89 o 
  -1 -10   1      241.81      223.90      5.71 o 
   0 -10   1       10.49       10.44      1.42 o 
   1 -10   1      333.23      323.11      5.26 o 
   2 -10   1      142.11      143.17      4.70 o 
   3 -10   1        1.52       -0.28      1.70 o 
   4 -10   1       35.70       33.48      2.35 o 
   5 -10   1        2.16        2.82      1.94 o 
  -6  -9   1       22.58       24.44      2.93 o 
  -5  -9   1      457.85      427.63      9.23 o 
  -4  -9   1       12.25       15.95      2.10 o 
  -3  -9   1       35.74       37.11      2.60 o 
  -2  -9   1      306.50      281.91      6.47 o 
  -1  -9   1      286.51      279.69      4.60 o 
   0  -9   1       37.39       37.07      2.16 o 
   1  -9   1       25.99       27.56      1.53 o 
   2  -9   1       67.89       62.02      1.95 o 
   3  -9   1      105.44      102.62      3.41 o 
   4  -9   1       78.19       82.31      3.12 o 
   5  -9   1        4.14        2.82      1.83 o 
   6  -9   1        5.93        3.88      1.86 o 
  -7  -8   1       31.36       33.57      3.44 o 
  -6  -8   1       18.75       14.28      2.55 o 
  -5  -8   1      297.58      298.39      7.13 o 
  -4  -8   1       22.95       18.25      2.02 o 
  -3  -8   1      186.37      180.22      4.78 o 
  -2  -8   1     1046.22     1008.99     12.43 o 
  -1  -8   1       44.22       40.47      1.69 o 
   0  -8   1        2.22        1.65      0.93 o 
   1  -8   1       38.47       36.78      1.79 o 
   2  -8   1       13.98       17.16      2.54 o 
   3  -8   1       17.52       17.80      1.56 o 
   4  -8   1      142.61      137.70      3.55 o 
   5  -8   1        2.09        1.76      1.62 o 
   6  -8   1        3.48        3.73      1.79 o 
  -7  -7   1       40.65       39.18      3.49 o 
  -6  -7   1      124.07      128.26      4.98 o 
  -5  -7   1       78.12       89.13      4.07 o 
  -4  -7   1       62.31       66.63      2.98 o 
  -3  -7   1      149.98      146.27      2.94 o 
  -2  -7   1     1013.87     1033.08     20.50 o 
  -1  -7   1      145.92      144.65      2.79 o 
   0  -7   1      392.34      356.88      5.03 o 
   1  -7   1        4.53        2.37      0.74 o 
   2  -7   1      982.35      998.73     10.01 o 
   3  -7   1      226.48      242.56      3.33 o 
   4  -7   1       48.47       45.48      2.06 o 
   5  -7   1       34.29       32.10      1.92 o 
   6  -7   1      106.69      108.60      3.27 o 
   7  -7   1       38.88       30.37      2.38 o 
  -7  -6   1       21.40       22.04      2.91 o 
  -6  -6   1      486.06      503.36     10.44 o 
  -5  -6   1       43.25       34.35      2.48 o 
  -4  -6   1      143.22      140.39      4.35 o 
  -3  -6   1      436.19      437.87      8.46 o 
  -2  -6   1       61.79       63.28      3.39 o 
  -1  -6   1      211.20      210.89      3.32 o 
   0  -6   1      751.27      670.04      8.27 o 
   1  -6   1       62.71       56.45      2.00 o 
   2  -6   1      577.87      590.38      6.21 o 
   3  -6   1      494.27      481.98      6.69 o 
   4  -6   1        4.91        2.78      1.13 o 
   5  -6   1       55.58       55.61      2.27 o 
   6  -6   1      133.52      131.06      3.35 o 
   7  -6   1       25.39       26.33      2.12 o 
  -8  -5   1       40.02       33.47      3.51 o 
  -7  -5   1       30.08       26.44      2.93 o 
  -6  -5   1      214.17      230.37      5.99 o 
  -5  -5   1        0.91        2.70      1.54 o 
  -4  -5   1       55.44       40.97      2.40 o 
  -3  -5   1      351.92      345.31      8.77 o 
  -2  -5   1      525.18      558.92      7.04 o 
  -1  -5   1      382.83      351.81      4.71 o 
   0  -5   1      152.48      154.15      2.50 o 
   1  -5   1      232.60      237.42      3.97 o 
   2  -5   1     2818.93     2798.24     25.74 o 
   3  -5   1      112.26      113.51      1.88 o 
   4  -5   1       56.47       65.54      2.01 o 
   5  -5   1        5.36        5.20      1.16 o 
   6  -5   1       41.93       40.77      2.01 o 
   7  -5   1       26.35       26.19      2.03 o 
   8  -5   1       30.20       28.26      3.94 o 
  -7  -4   1      303.16      329.69      7.79 o 
  -6  -4   1       17.94       20.12      2.27 o 
  -5  -4   1       18.07       20.16      1.33 o 
  -4  -4   1      810.17      825.90     14.26 o 
  -3  -4   1      550.11      582.81      7.34 o 
  -2  -4   1     1105.31     1258.46     14.54 o 
  -1  -4   1     5715.60     5609.42     61.49 o 
   0  -4   1      172.48      172.12      2.13 o 
   1  -4   1     2184.17     2221.94     20.41 o 
   2  -4   1     3521.11     3505.93     31.91 o 
   3  -4   1      537.25      588.03      5.97 o 
   4  -4   1        0.68        0.82      1.12 o 
   5  -4   1      228.30      239.80      4.05 o 
   6  -4   1       17.44       16.15      1.52 o 
   7  -4   1       73.86       77.07      2.78 o 
   8  -4   1       59.81       64.71      4.47 o 
  -8  -3   1        0.36        0.68      2.45 o 
  -7  -3   1      190.30      202.95      5.59 o 
  -6  -3   1        4.05        2.66      1.20 o 
  -5  -3   1       50.93       44.27      1.76 o 
  -4  -3   1      213.18      212.25      4.78 o 
  -3  -3   1     3398.52     3493.83     55.74 o 
  -2  -3   1      270.78      268.82      5.45 o 
  -1  -3   1       13.78       17.48      2.26 o 
   0  -3   1        3.20        5.00      0.40 o 
   1  -3   1     9567.96     8908.80    138.59 o 
   2  -3   1      233.46      228.89      2.59 o 
   3  -3   1      157.80      167.86      2.10 o 
   4  -3   1      435.61      422.62      4.47 o 
   5  -3   1       18.86       15.81      1.16 o 
   7  -3   1       21.17       20.91      1.69 o 
   8  -3   1        7.12        8.16      2.81 o 
  -8  -2   1       75.10       77.25      4.22 o 
  -7  -2   1        4.44        4.06      1.40 o 
  -6  -2   1       57.70       53.33      2.18 o 
  -5  -2   1      221.59      212.67      3.53 o 
  -4  -2   1       65.30       66.18      2.77 o 
  -3  -2   1     2658.55     2705.72     30.06 o 
  -2  -2   1     2536.87     2551.30     28.25 o 
  -1  -2   1      564.33      538.77      6.41 o 
   0  -2   1       48.65       58.10      0.95 o 
   1  -2   1    13784.55    12680.14    402.06 o 
   2  -2   1       51.94       43.83      0.87 o 
   3  -2   1        2.56        1.04      0.37 o 
   4  -2   1       69.77       55.58      1.09 o 
   5  -2   1      265.68      280.55      4.30 o 
   6  -2   1      161.73      162.19      3.26 o 
   7  -2   1       64.51       62.49      2.43 o 
   8  -2   1       45.06       36.02      3.49 o 
  -8  -1   1       74.72       82.16      3.15 o 
  -7  -1   1        0.40       -0.62      1.30 o 
  -6  -1   1      202.12      212.64      3.83 o 
  -5  -1   1       52.71       47.94      1.76 o 
  -4  -1   1        6.20        3.51      0.95 o 
  -3  -1   1     1880.35     1850.79     20.82 o 
  -2  -1   1     4082.99     4009.82     36.39 o 
  -1  -1   1     4767.71     4666.75     51.89 o 
   0  -1   1     2297.28     2378.49     26.58 o 
   1  -1   1     3308.58     3316.00     40.37 o 
   2  -1   1    27152.58    23822.68    903.75 o 
   3  -1   1       24.69       16.80      0.72 o 
   4  -1   1       25.01       33.19      0.87 o 
   5  -1   1      449.63      451.44      6.10 o 
   6  -1   1      344.54      346.44      6.21 o 
   7  -1   1       49.89       46.55      2.05 o 
   8  -1   1       94.52      100.07      3.22 o 
  -8   0   1       56.91       55.13      3.97 o 
  -7   0   1       51.42       48.29      2.14 o 
  -6   0   1      302.14      307.89      4.89 o 
  -5   0   1       18.83       16.93      1.19 o 
  -4   0   1        8.51        5.69      0.79 o 
  -3   0   1       14.57       12.86      0.70 o 
  -2   0   1      372.72      371.68      3.67 o 
  -1   0   1      474.38      565.06      5.27 o 
   1   0   1      477.79      512.72      8.42 o 
   2   0   1     1835.26     1876.17     20.80 o 
   3   0   1      546.19      520.76      5.11 o 
   4   0   1        5.81        7.25      0.52 o 
   5   0   1      515.73      498.90      5.21 o 
   6   0   1      161.80      159.38      3.13 o 
   7   0   1        0.67       -0.38      1.20 o 
   8   0   1      257.86      267.52      4.94 o 
   9   0   1       91.53       90.95      5.11 o 
  -8   1   1       16.94       19.26      2.06 o 
  -7   1   1       82.79       82.21      2.80 o 
  -6   1   1       23.25       24.01      1.52 o 
  -5   1   1        1.74        1.37      1.88 o 
  -4   1   1     1134.87     1154.75     13.57 o 
  -3   1   1      190.52      159.63      2.98 o 
  -2   1   1        7.05        1.66      0.44 o 
  -1   1   1       32.73       21.61      1.02 o 
   0   1   1     2422.56     2266.86     35.07 o 
   1   1   1     2491.23     2445.97     37.89 o 
   2   1   1     2173.43     2289.43     35.01 o 
   3   1   1        1.68        0.81      0.58 o 
   4   1   1      230.24      219.54      2.61 o 
   5   1   1     1214.08     1182.67     11.34 o 
   6   1   1       22.87       23.92      1.90 o 
   7   1   1       17.10       16.67      1.55 o 
   8   1   1      253.03      253.81      4.84 o 
   9   1   1       44.61       42.36      4.04 o 
  -8   2   1        0.97        1.99      1.69 o 
  -7   2   1       81.46       81.12      5.60 o 
  -6   2   1       13.58       10.86      1.38 o 
  -5   2   1      534.65      495.83      9.18 o 
  -4   2   1      510.17      468.15      8.44 o 
  -3   2   1       10.46       12.76      1.10 o 
  -2   2   1     1191.14     1270.37     14.46 o 
  -1   2   1     3495.88     3548.46     57.49 o 
   0   2   1     3905.88     3645.82     56.17 o 
   1   2   1       15.54       19.41      0.73 o 
   2   2   1    10266.97    10418.19    159.57 o 
   3   2   1       88.76      100.60      2.43 o 
   4   2   1      401.38      366.21      6.67 o 
   5   2   1      785.32      811.69      9.98 o 
   6   2   1        0.46       -0.59      0.95 o 
   7   2   1        1.31        1.36      1.33 o 
   8   2   1      132.62      127.88      3.46 o 
   9   2   1       17.37       15.49      3.36 o 
  -8   3   1        5.67        3.51      1.86 o 
  -7   3   1      191.53      190.23      4.17 o 
  -6   3   1       33.09       36.42      1.73 o 
  -5   3   1      111.11      109.79      2.62 o 
  -4   3   1      869.50      805.42     32.56 o 
  -3   3   1      110.77      118.65      2.26 o 
  -2   3   1     1084.05     1112.67     12.87 o 
  -1   3   1       86.36       82.84      1.58 o 
   0   3   1     4357.01     4185.28     64.96 o 
   1   3   1      325.97      354.74      5.94 o 
   2   3   1      165.22      182.70      3.56 o 
   3   3   1      325.90      309.79      5.71 o 
   4   3   1     1607.34     1658.29     26.21 o 
   5   3   1        7.66        9.43      1.26 o 
   6   3   1       19.46       21.02      1.39 o 
   7   3   1      257.51      258.76      8.71 o 
   8   3   1       40.89       41.59      4.02 o 
  -8   4   1       25.61       24.07      2.23 o 
  -7   4   1        1.49        1.60      1.58 o 
  -6   4   1       68.50       74.82      2.50 o 
  -5   4   1      154.49      142.08      3.74 o 
  -4   4   1      100.82      111.09      3.01 o 
  -3   4   1     1110.01     1089.21     12.95 o 
  -2   4   1     1982.90     1976.10     22.41 o 
  -1   4   1      679.38      715.66     14.09 o 
   0   4   1     1095.44     1091.00     17.26 o 
   1   4   1      436.55      424.02      7.20 o 
   2   4   1      169.96      196.45      3.89 o 
   3   4   1      676.48      609.55     10.39 o 
   4   4   1      446.51      480.19      8.72 o 
   5   4   1       26.13       25.88      1.79 o 
   6   4   1      152.79      155.68      4.70 o 
   7   4   1      399.22      372.36     10.84 o 
   8   4   1       21.03       15.21      5.02 o 
  -8   5   1       48.37       48.44      2.78 o 
  -7   5   1       27.27       33.11      2.21 o 
  -6   5   1        4.73        5.27      2.69 o 
  -5   5   1       39.38       39.12      1.82 o 
  -4   5   1      256.62      257.09      5.83 o 
  -3   5   1      206.97      188.01      3.30 o 
  -2   5   1       45.21       45.36      1.68 o 
  -1   5   1     2643.33     2775.76     31.12 o 
   0   5   1     1982.68     2000.19     31.17 o 
   1   5   1      178.31      182.37      3.77 o 
   2   5   1       38.40       64.25      2.02 o 
   3   5   1       81.96       68.75      2.35 o 
   4   5   1      797.44      857.90     14.56 o 
   5   5   1      107.64      103.38      3.36 o 
   6   5   1      149.48      156.03      4.63 o 
   7   5   1      266.57      265.89      4.73 o 
   8   5   1      109.46      110.81      4.83 o 
  -7   6   1       73.20       81.49      3.02 o 
  -6   6   1       38.83       41.89      2.14 o 
  -5   6   1       18.90       16.76      1.61 o 
  -4   6   1      460.43      467.56      6.73 o 
  -3   6   1     2086.16     2127.56     24.57 o 
  -2   6   1       32.27       46.10      1.79 o 
  -1   6   1        4.23        9.07      0.94 o 
   0   6   1      923.00      900.16     14.86 o 
   1   6   1        2.02        0.96      0.83 o 
   2   6   1      135.22      128.48      3.21 o 
   3   6   1      330.48      353.37      6.77 o 
   4   6   1        1.78        0.68      1.19 o 
   5   6   1      186.33      184.95      4.93 o 
   6   6   1       67.10       71.15      3.31 o 
   7   6   1       80.13       76.69      3.94 o 
   8   6   1       21.83       22.29      3.06 o 
  -7   7   1        3.61        5.06      1.86 o 
  -6   7   1       57.91       56.34      2.52 o 
  -5   7   1       52.82       46.25      2.20 o 
  -4   7   1       14.75       14.95      2.22 o 
  -3   7   1        0.56        1.03      1.19 o 
  -2   7   1      236.35      234.11      5.90 o 
  -1   7   1      260.79      259.69      4.14 o 
   0   7   1        3.50        3.56      1.16 o 
   1   7   1      140.00      137.23      3.61 o 
   2   7   1      609.18      586.96     10.41 o 
   3   7   1        0.61        1.21      1.11 o 
   4   7   1      250.13      257.95      5.74 o 
   5   7   1      170.20      175.35      4.63 o 
   6   7   1       83.64       79.02      3.89 o 
   7   7   1      141.58      140.34      5.18 o 
   8   7   1       12.46       15.55      3.16 o 
  -6   8   1       19.11       18.10      2.10 o 
  -5   8   1       44.82       43.04      2.29 o 
  -4   8   1      140.23      127.28      3.26 o 
  -3   8   1       10.96        8.97      1.41 o 
  -2   8   1      276.14      292.20      4.92 o 
  -1   8   1      119.27      129.49      3.84 o 
   0   8   1       18.20       16.76      1.62 o 
   1   8   1       20.68       18.48      1.59 o 
   2   8   1       19.40       22.85      1.79 o 
   3   8   1      611.14      629.77     11.40 o 
   4   8   1      434.43      437.29      8.67 o 
   5   8   1       16.19       16.58      2.07 o 
   6   8   1       16.15       12.69      2.20 o 
   7   8   1      182.75      207.25      5.99 o 
  -6   9   1       28.96       28.80      2.46 o 
  -5   9   1       29.09       25.50      2.27 o 
  -4   9   1       50.17       46.55      2.41 o 
  -3   9   1       95.75       89.76      2.88 o 
  -2   9   1       79.45       79.60      2.70 o 
  -1   9   1        0.33        4.47      1.52 o 
   0   9   1        9.13        9.93      1.64 o 
   1   9   1     1415.90     1401.68     23.13 o 
   2   9   1      260.16      249.46      5.86 o 
   3   9   1       71.31       78.03      3.41 o 
   4   9   1      150.36      146.58      4.55 o 
   5   9   1        3.08        1.11      1.67 o 
   6   9   1       87.22       88.01      4.07 o 
   7   9   1        2.85        5.91      2.27 o 
  -5  10   1       50.80       48.02      2.70 o 
  -4  10   1       49.52       52.16      2.68 o 
  -3  10   1       93.19       90.67      3.83 o 
  -2  10   1       89.21       83.82      3.92 o 
  -1  10   1      154.06      152.90      4.70 o 
   0  10   1      111.13      111.75      3.94 o 
   1  10   1       10.92        8.34      1.74 o 
   2  10   1       37.53       35.44      2.38 o 
   3  10   1      196.20      189.70      5.18 o 
   4  10   1       49.64       47.19      2.93 o 
   5  10   1       48.52       47.95      3.13 o 
   6  10   1      236.83      241.52      6.65 o 
  -4  11   1        0.64       -0.41      1.98 o 
  -3  11   1       23.54       22.80      2.86 o 
  -2  11   1       23.31       22.34      2.55 o 
  -1  11   1      295.77      288.49      7.08 o 
   0  11   1       14.47       21.33      2.33 o 
   1  11   1        0.49        0.58      1.69 o 
   2  11   1       30.88       26.72      2.58 o 
   3  11   1       62.16       63.24      3.61 o 
   4  11   1       24.93       22.42      2.48 o 
   5  11   1      109.39      118.57      4.85 o 
  -3  12   1        5.76        6.40      2.45 o 
  -2  12   1        2.77        0.86      2.40 o 
  -1  12   1       37.38       41.76      3.08 o 
   0  12   1       66.93       71.31      3.97 o 
   1  12   1        2.91        2.20      2.00 o 
   2  12   1       63.36       61.40      3.59 o 
   3  12   1      138.21      139.68      4.90 o 
   4  12   1       15.01       12.66      2.68 o 
  -1  13   1        0.71        4.15      2.43 o 
   0  13   1        4.65        6.80      2.45 o 
   1  13   1       28.39       25.78      2.88 o 
   2  13   1       68.74       66.55      3.99 o 
  -2 -12   2        0.47        1.31      2.43 o 
  -1 -12   2      110.16      118.73      4.98 o 
   0 -12   2      132.72      126.23      4.95 o 
   1 -12   2       13.69       14.41      2.60 o 
   2 -12   2        0.16       -1.39      2.30 o 
  -4 -11   2      112.75      128.46      5.23 o 
  -3 -11   2        0.24       -2.12      2.20 o 
  -2 -11   2        0.25       -0.30      1.92 o 
  -1 -11   2      158.56      163.06      5.16 o 
   0 -11   2       34.79       30.20      2.38 o 
   1 -11   2       32.80       31.27      2.01 o 
   2 -11   2       40.19       45.68      3.91 o 
   3 -11   2       19.90       18.22      2.19 o 
  -5 -10   2       59.69       59.63      3.64 o 
  -4 -10   2       42.26       47.22      3.31 o 
  -3 -10   2       45.09       39.46      2.81 o 
  -2 -10   2       84.92       81.68      5.43 o 
  -1 -10   2      227.03      223.00      4.21 o 
   0 -10   2        7.20        7.22      2.98 o 
   1 -10   2       49.59       48.65      2.78 o 
   2 -10   2       37.77       38.13      2.83 o 
   3 -10   2       30.36       28.65      2.28 o 
   4 -10   2       48.90       49.90      2.66 o 
   5 -10   2        9.62       10.36      2.18 o 
  -6  -9   2        8.55        3.87      2.68 o 
  -5  -9   2      157.10      153.33      5.13 o 
  -4  -9   2      117.54      113.65      4.25 o 
  -3  -9   2       20.58       23.94      1.70 o 
  -2  -9   2      101.64      100.52      4.32 o 
  -1  -9   2      210.33      208.69      5.22 o 
   0  -9   2        9.42       10.39      2.57 o 
   1  -9   2       44.08       45.94      2.74 o 
   2  -9   2      173.18      166.94      2.99 o 
   3  -9   2      832.85      850.10     11.34 o 
   4  -9   2       27.67       28.81      2.12 o 
   5  -9   2        3.08        0.16      1.78 o 
  -6  -8   2       19.45       18.07      2.63 o 
  -5  -8   2       36.78       53.33      3.31 o 
  -4  -8   2        5.86        3.79      1.67 o 
  -3  -8   2      229.50      200.23      3.78 o 
  -2  -8   2       39.23       42.82      3.00 o 
  -1  -8   2       15.39       17.56      1.32 o 
   0  -8   2      763.66      740.35     11.74 o 
   1  -8   2     1416.09     1397.81     13.70 o 
   2  -8   2      309.47      311.26      4.10 o 
   3  -8   2      250.89      246.32      3.55 o 
   4  -8   2       91.50       87.37      2.99 o 
   5  -8   2        2.01        1.71      1.53 o 
   6  -8   2       14.60       12.84      1.99 o 
  -7  -7   2       20.80       12.41      2.70 o 
  -6  -7   2       46.78       53.56      3.67 o 
  -5  -7   2      208.63      205.00      5.89 o 
  -4  -7   2        1.07       -0.48      1.62 o 
  -3  -7   2      317.87      292.65     10.03 o 
  -2  -7   2      113.39      112.62      2.54 o 
  -1  -7   2      322.08      315.63      4.75 o 
   0  -7   2       86.60       79.50      2.11 o 
   1  -7   2       27.29       24.74      1.13 o 
   2  -7   2      369.33      384.48      4.60 o 
   3  -7   2      253.21      249.29      3.42 o 
   4  -7   2        1.13        1.43      1.21 o 
   5  -7   2       27.55       31.30      1.97 o 
   6  -7   2       33.03       28.95      2.14 o 
   7  -7   2        0.32       -0.43      2.83 o 
  -7  -6   2      130.19      124.64      5.00 o 
  -6  -6   2       57.72       67.64      3.72 o 
  -5  -6   2        1.04        0.91      1.79 o 
  -4  -6   2      124.86      113.29      2.78 o 
  -3  -6   2      314.47      304.26      4.66 o 
  -2  -6   2      147.07      152.07      2.85 o 
  -1  -6   2      740.90      710.87      8.86 o 
   0  -6   2      546.15      490.36      6.41 o 
   1  -6   2       18.76       17.72      0.88 o 
   2  -6   2      327.36      320.41      3.84 o 
   3  -6   2      375.16      359.35      5.11 o 
   4  -6   2      100.60       94.98      2.59 o 
   5  -6   2        0.93       -0.13      1.27 o 
   6  -6   2       38.24       37.67      2.19 o 
   7  -6   2      101.81       96.29      3.12 o 
  -7  -5   2      159.76      157.93      5.61 o 
  -6  -5   2        3.99        2.83      1.95 o 
  -5  -5   2        0.59        0.76      1.59 o 
  -4  -5   2        0.93        0.29      0.93 o 
  -2  -5   2      821.42      769.78     13.65 o 
  -1  -5   2     1132.63     1149.10     13.45 o 
   0  -5   2     2334.86     2431.71     27.28 o 
   1  -5   2        1.57        3.38      1.21 o 
   2  -5   2      602.96      569.68      5.92 o 
   3  -5   2       67.78       86.51      1.69 o 
   4  -5   2        4.33        4.05      1.06 o 
   5  -5   2      277.76      298.04      7.51 o 
   6  -5   2       65.08       59.71      3.26 o 
   7  -5   2       71.49       75.07      2.81 o 
   8  -5   2       31.47       25.25      3.87 o 
  -8  -4   2        4.13        3.26      2.48 o 
  -7  -4   2       82.94       87.48      4.32 o 
  -5  -4   2      393.56      385.95      8.22 o 
  -4  -4   2      180.73      180.71      5.83 o 
  -3  -4   2      109.76       92.99      2.98 o 
  -2  -4   2     3862.49     4032.50     64.41 o 
  -1  -4   2      136.78      190.12      2.90 o 
   0  -4   2       12.33       12.21      0.97 o 
   1  -4   2      644.04      667.98      6.59 o 
   2  -4   2     3322.35     3324.77     30.35 o 
   3  -4   2      145.24      139.44      2.46 o 
   4  -4   2       25.22       26.92      1.03 o 
   5  -4   2       11.05       10.19      1.14 o 
   6  -4   2       44.15       46.40      2.01 o 
   7  -4   2      116.25      112.00      6.46 o 
   8  -4   2       12.77       14.64      3.03 o 
  -8  -3   2      151.16      149.61      5.66 o 
  -7  -3   2        8.41        9.66      2.40 o 
  -6  -3   2        0.49        1.04      1.77 o 
  -5  -3   2      489.86      501.56      6.78 o 
  -4  -3   2      369.32      380.83      4.24 o 
  -3  -3   2      230.68      237.74      4.37 o 
  -2  -3   2      100.88       91.40      2.15 o 
  -1  -3   2        1.68        2.02      0.53 o 
   0  -3   2      794.68      818.37      7.78 o 
   1  -3   2      570.73      549.79      5.41 o 
   2  -3   2      204.66      193.79      2.85 o 
   3  -3   2       79.78       97.09      4.14 o 
   4  -3   2      802.66      767.23      7.61 o 
   5  -3   2        1.98        3.39      0.98 o 
   6  -3   2      158.54      160.27      3.87 o 
   7  -3   2       28.50       28.13      2.86 o 
   8  -3   2       13.39       10.06      2.88 o 
  -8  -2   2        8.89        6.65      2.63 o 
  -7  -2   2        5.23        8.06      2.05 o 
  -6  -2   2      149.68      152.28      3.29 o 
  -5  -2   2      171.11      170.30      3.50 o 
  -4  -2   2       77.77       87.79      1.59 o 
  -3  -2   2     1453.86     1441.76     13.49 o 
  -2  -2   2     2587.76     2577.62     42.33 o 
  -1  -2   2       24.57       20.10      0.84 o 
   0  -2   2      518.90      516.21      4.98 o 
   1  -2   2      289.55      283.40      2.94 o 
   2  -2   2     1489.95     1481.42     13.70 o 
   3  -2   2      167.98      217.42      2.52 o 
   4  -2   2     1885.34     2089.29     19.33 o 
   5  -2   2      396.15      396.70      5.54 o 
   6  -2   2      542.62      529.02      7.23 o 
   7  -2   2       10.69       10.56      1.48 o 
   8  -2   2        0.20       -2.68      2.65 o 
  -8  -1   2       31.32       33.67      3.06 o 
  -7  -1   2       23.02       21.25      1.72 o 
  -6  -1   2       20.16       23.34      1.59 o 
  -5  -1   2       23.27       23.97      1.31 o 
  -4  -1   2        3.40        8.49      3.23 o 
  -3  -1   2      696.27      676.43      6.61 o 
  -2  -1   2     2216.38     2348.60     21.41 o 
  -1  -1   2     9430.43     9352.01    103.69 o 
   0  -1   2      993.50      974.52     10.97 o 
   1  -1   2      186.26      176.07      1.87 o 
   2  -1   2     4333.36     4256.57     77.47 o 
   3  -1   2     1588.50     1569.27     17.08 o 
   4  -1   2      399.45      439.84      5.86 o 
   5  -1   2      238.47      249.69      3.86 o 
   6  -1   2      414.51      399.82      5.77 o 
   7  -1   2       60.54       56.68      2.26 o 
   8  -1   2       14.05       16.86      2.78 o 
   9  -1   2       23.94       23.79      3.54 o 
  -8   0   2       18.33       17.97      2.81 o 
  -7   0   2      127.53      132.35      3.35 o 
  -6   0   2       64.22       64.96      2.25 o 
  -5   0   2       23.15       24.79      1.30 o 
  -4   0   2      935.07      943.83     18.87 o 
  -3   0   2      342.79      343.84      3.60 o 
  -2   0   2       89.27       87.89      1.23 o 
  -1   0   2    10104.51     9819.48     89.45 o 
   0   0   2     1392.06     1416.51     15.70 o 
   1   0   2      763.90      748.73     12.23 o 
   2   0   2     2082.89     2089.11     26.73 o 
   3   0   2      210.51      201.30      3.56 o 
   4   0   2      657.12      687.35      6.74 o 
   5   0   2      293.46      272.94      3.18 o 
   6   0   2      352.56      349.09      5.19 o 
   7   0   2       34.38       36.19      1.78 o 
   8   0   2       33.49       36.58      3.21 o 
   9   0   2       56.20       50.02      4.20 o 
  -8   1   2       86.31       89.04      3.28 o 
  -7   1   2       61.21       64.77      2.65 o 
  -6   1   2      162.96      158.98      3.31 o 
  -5   1   2        1.45        1.00      0.90 o 
  -4   1   2     1040.72     1014.75     12.10 o 
  -3   1   2      306.80      310.36      3.28 o 
  -2   1   2      812.27      836.77      7.87 o 
  -1   1   2      450.00      501.20      4.77 o 
   0   1   2     6746.42     6220.41     82.18 o 
   1   1   2     4397.81     4049.59     65.62 o 
   2   1   2    11256.45    10739.03    544.43 o 
   3   1   2       31.98       30.13      0.87 o 
   4   1   2       72.25       59.14      1.20 o 
   5   1   2      286.14      286.98      4.90 o 
   6   1   2        5.92        4.34      1.01 o 
   7   1   2      187.29      171.55      5.55 o 
   8   1   2      130.76      130.30      5.33 o 
   9   1   2       64.12       72.14      4.63 o 
  -8   2   2       78.97       82.03      3.84 o 
  -7   2   2        0.92       -0.31      1.46 o 
  -6   2   2      311.93      308.25      5.01 o 
  -5   2   2      119.83      123.04      2.70 o 
  -4   2   2       22.63       17.62      1.24 o 
  -3   2   2      273.92      274.58      3.88 o 
  -2   2   2     1581.38     1592.63     18.00 o 
  -1   2   2       21.80       31.10      1.76 o 
   0   2   2     9382.52     7691.70    106.20 o 
   1   2   2     7751.60     7112.25    208.17 o 
   2   2   2      584.15      625.63      9.88 o 
   3   2   2      287.85      271.40      4.83 o 
   4   2   2     1463.91     1445.11     16.39 o 
   5   2   2      402.98      438.10      4.75 o 
   6   2   2       18.63       20.14      1.77 o 
   7   2   2       44.45       42.98      1.86 o 
   8   2   2      116.75      116.35      4.80 o 
   9   2   2       19.90       20.60      3.39 o 
  -8   3   2       19.89       19.61      2.05 o 
  -7   3   2        9.26       14.14      3.79 o 
  -6   3   2        1.58        3.79      2.44 o 
  -5   3   2       23.70       19.61      1.35 o 
  -4   3   2      194.05      209.31      3.50 o 
  -3   3   2     1746.05     1804.08     20.61 o 
  -2   3   2     2667.85     2701.25     24.67 o 
  -1   3   2      484.63      498.44      8.37 o 
   0   3   2     1268.06     1299.61     20.25 o 
   1   3   2      122.38      137.28      2.63 o 
   2   3   2      166.31      176.79      3.29 o 
   3   3   2      339.72      315.73      5.64 o 
   4   3   2      606.90      651.26     10.97 o 
   5   3   2      180.76      197.46      4.40 o 
   6   3   2      690.52      670.92      7.05 o 
   7   3   2       93.99       99.47      2.73 o 
   8   3   2       15.36       12.87      2.76 o 
   9   3   2       15.50       18.10      3.34 o 
  -8   4   2        0.16       -1.65      2.01 o 
  -7   4   2        0.36       -0.29      1.54 o 
  -6   4   2       73.75       79.26      2.61 o 
  -5   4   2       31.27       32.32      1.58 o 
  -4   4   2       55.61       58.11      1.98 o 
  -3   4   2     2022.46     2008.14     39.24 o 
  -2   4   2      741.73      709.38      8.68 o 
  -1   4   2        0.81        1.33      0.55 o 
   0   4   2      804.58      839.14     13.50 o 
   1   4   2       18.27       22.02      1.19 o 
   2   4   2        0.76        3.06      0.61 o 
   3   4   2      345.54      343.69      6.24 o 
   4   4   2      829.44      865.36     14.31 o 
   5   4   2      983.00     1014.19     16.83 o 
   6   4   2      134.80      133.74      3.99 o 
   7   4   2        9.14        9.08      1.52 o 
   8   4   2       64.24       62.51      3.87 o 
   9   4   2        0.94       -0.51      2.96 o 
  -7   5   2      135.46      135.75      3.76 o 
  -6   5   2        9.89       14.16      1.64 o 
  -5   5   2      172.71      155.38      3.44 o 
  -4   5   2      196.65      209.66      3.79 o 
  -3   5   2      193.20      190.39      3.35 o 
  -2   5   2        6.17        9.14      1.04 o 
  -1   5   2        1.19        1.84      0.71 o 
   0   5   2      315.86      307.37      5.74 o 
   1   5   2      347.63      350.54      6.22 o 
   2   5   2     1191.26     1156.57     18.38 o 
   3   5   2      146.63      147.47      3.36 o 
   4   5   2       16.20       14.94      1.44 o 
   5   5   2      556.01      536.63      9.83 o 
   6   5   2      182.69      177.19      4.75 o 
   7   5   2       14.31       14.20      1.62 o 
   8   5   2      214.37      225.19      6.77 o 
  -7   6   2        0.21       -0.97      1.63 o 
  -6   6   2        3.54        2.53      1.52 o 
  -5   6   2       33.93       38.40      1.94 o 
  -4   6   2      448.57      447.28     11.22 o 
  -3   6   2       48.54       36.67      1.68 o 
  -2   6   2       17.10       22.94      1.33 o 
  -1   6   2     2402.18     2458.40     27.86 o 
   0   6   2      564.72      593.17     10.26 o 
   1   6   2       61.52       42.04      1.79 o 
   2   6   2      180.87      157.48      3.56 o 
   3   6   2       49.20       49.72      2.12 o 
   4   6   2      308.94      319.70      6.32 o 
   5   6   2     1019.15      949.55     16.25 o 
   6   6   2        9.02        1.01      1.64 o 
   7   6   2       32.29       28.71      2.68 o 
  -7   7   2       96.17      100.77      3.56 o 
  -6   7   2       28.86       29.20      3.17 o 
  -5   7   2      109.32      109.15      3.21 o 
  -4   7   2        7.59        9.91      1.74 o 
  -3   7   2      142.87      141.53      3.19 o 
  -2   7   2      481.04      495.58      6.91 o 
  -1   7   2      233.21      225.27      5.16 o 
   0   7   2       51.94       44.99      2.12 o 
   1   7   2     1221.76     1158.37     18.86 o 
   2   7   2      326.70      317.50      6.27 o 
   3   7   2       21.14       21.79      1.62 o 
   4   7   2      571.43      571.03     10.31 o 
   5   7   2       70.67       65.75      2.98 o 
   7   7   2      157.66      157.48      5.23 o 
  -6   8   2        5.97        6.23      2.63 o 
  -5   8   2      346.94      338.59      9.01 o 
  -4   8   2       57.82       51.08      2.28 o 
  -3   8   2        3.34        5.06      1.27 o 
  -2   8   2      155.95      155.44      3.33 o 
  -1   8   2      119.70      118.37      3.67 o 
   0   8   2      218.30      203.71      4.80 o 
   1   8   2       61.46       58.84      2.65 o 
   2   8   2      246.49      238.44      5.26 o 
   3   8   2        6.46        7.68      1.42 o 
   4   8   2      296.67      293.44      6.29 o 
   5   8   2        1.04        2.25      1.47 o 
   6   8   2       10.76       15.44      2.15 o 
   7   8   2      210.03      216.77      5.91 o 
  -6   9   2       13.50       12.28      2.20 o 
  -5   9   2       39.50       42.57      2.40 o 
  -4   9   2      136.47      134.74      5.47 o 
  -3   9   2       65.58       65.24      2.58 o 
  -2   9   2        0.37       -0.58      1.22 o 
  -1   9   2        9.63       10.44      1.82 o 
   0   9   2      284.38      294.07      6.52 o 
   1   9   2       66.64       66.98      2.88 o 
   2   9   2       18.64       18.38      1.90 o 
   3   9   2      753.56      796.25     14.08 o 
   4   9   2      725.35      713.09     12.92 o 
   5   9   2        2.86        3.31      1.64 o 
   6   9   2       95.10      103.10      3.94 o 
   7   9   2        6.36        6.70      2.17 o 
  -5  10   2        0.12       -0.07      1.85 o 
  -4  10   2        2.24        1.83      1.71 o 
  -3  10   2      162.92      160.51      7.94 o 
  -2  10   2       58.24       63.07      3.34 o 
  -1  10   2        9.02        8.37      1.85 o 
   0  10   2      378.40      381.53      8.04 o 
   1  10   2      205.03      194.83      5.13 o 
   2  10   2        3.04        4.50      1.62 o 
   3  10   2      481.58      481.40      9.58 o 
   4  10   2      247.29      270.16      6.55 o 
   5  10   2       16.22       16.35      2.38 o 
   6  10   2      151.17      160.31      5.26 o 
  -4  11   2       16.92       19.95      2.87 o 
  -3  11   2       35.72       40.72      3.06 o 
  -2  11   2       24.50       14.84      2.33 o 
  -1  11   2       47.18       45.04      2.91 o 
   0  11   2       27.07       24.90      2.38 o 
   1  11   2      132.14      128.33      4.47 o 
   2  11   2      111.69      119.28      4.15 o 
   3  11   2       77.98       69.16      3.61 o 
   4  11   2       26.52       27.96      2.70 o 
   5  11   2       39.44       45.45      3.26 o 
   6  11   2       28.13       34.00      2.98 o 
  -3  12   2       10.97       11.78      2.63 o 
  -2  12   2        1.17        0.71      2.15 o 
  -1  12   2      102.67      103.96      4.35 o 
   0  12   2        0.27        0.56      1.92 o 
   1  12   2       41.89       48.91      3.26 o 
   2  12   2      146.40      150.09      4.98 o 
   3  12   2       11.80       13.83      2.55 o 
   4  12   2        0.86        0.20      2.30 o 
   5  12   2       23.12       25.86      3.13 o 
  -2  13   2       12.12       12.49      2.78 o 
  -1  13   2       20.16       21.56      2.83 o 
   0  13   2        6.17        5.43      2.35 o 
   1  13   2       84.18       96.89      4.63 o 
   2  13   2       51.57       54.75      3.51 o 
   3  13   2       50.66       50.12      3.39 o 
   0 -12   3      176.49      198.89      4.49 o 
  -3 -11   3       42.63       42.01      3.44 o 
  -2 -11   3       19.53       25.86      2.34 o 
  -1 -11   3        4.82        7.31      1.66 o 
   0 -11   3      111.92      105.30      3.22 o 
   1 -11   3       95.69      102.29      3.28 o 
   2 -11   3       15.23       14.94      1.97 o 
   3 -11   3        2.99        4.17      2.43 o 
  -4 -10   3       17.47       11.65      2.45 o 
  -3 -10   3       11.17       10.27      1.68 o 
  -2 -10   3       70.35       75.82      2.66 o 
  -1 -10   3       29.66       28.67      1.88 o 
   0 -10   3       18.58       22.44      2.03 o 
   1 -10   3      179.60      175.28      3.80 o 
   2 -10   3      244.30      224.01      4.41 o 
   3 -10   3       50.43       54.77      2.89 o 
   4 -10   3        0.16       -0.91      1.95 o 
  -5  -9   3       18.52       22.90      2.78 o 
  -4  -9   3       75.36       75.53      3.97 o 
  -3  -9   3      128.13      111.21      4.06 o 
  -2  -9   3       62.22       64.25      2.48 o 
  -1  -9   3       40.01       39.50      1.90 o 
   0  -9   3      394.63      384.51      5.93 o 
   1  -9   3       62.53       65.24      2.35 o 
   2  -9   3       26.34       25.72      1.51 o 
   3  -9   3       73.94       70.59      2.23 o 
   4  -9   3      235.14      214.41      4.62 o 
   5  -9   3        0.25       -0.16      1.86 o 
  -6  -8   3       92.10      102.62      4.98 o 
  -5  -8   3       54.18       58.59      3.59 o 
  -4  -8   3       29.34       27.40      1.84 o 
  -3  -8   3       27.74       37.80      3.11 o 
  -2  -8   3       45.37       37.57      2.01 o 
  -1  -8   3       52.56       53.19      2.02 o 
   0  -8   3      245.55      246.63      4.22 o 
   1  -8   3       38.63       40.07      1.48 o 
   2  -8   3       20.52       26.59      1.35 o 
   3  -8   3      162.10      171.00      4.47 o 
   4  -8   3       11.45        9.65      1.55 o 
   5  -8   3       12.72       15.45      1.78 o 
   6  -8   3       11.53       10.38      1.85 o 
  -6  -7   3        6.33        9.15      2.58 o 
  -5  -7   3        3.50        4.35      2.15 o 
  -4  -7   3      225.02      204.81      4.63 o 
  -3  -7   3      225.47      217.00      3.96 o 
  -2  -7   3       33.15       30.44      1.52 o 
  -1  -7   3      346.09      324.75      4.96 o 
   0  -7   3       43.70       44.59      1.79 o 
   1  -7   3       55.04       54.53      1.59 o 
   2  -7   3       36.46       44.54      1.54 o 
   3  -7   3       95.42       98.70      2.17 o 
   4  -7   3       48.55       48.54      2.09 o 
   5  -7   3       76.02       90.42      5.08 o 
   6  -7   3       41.21       39.02      2.32 o 
   7  -7   3       34.50       29.52      3.69 o 
  -7  -6   3       20.56       19.03      3.21 o 
  -6  -6   3        1.26       -1.09      2.07 o 
  -5  -6   3        2.41        3.67      2.17 o 
  -4  -6   3      399.48      387.37      5.96 o 
  -3  -6   3       51.27       59.66      2.07 o 
  -2  -6   3      411.40      409.18      9.64 o 
  -1  -6   3     1360.94     1307.63     18.59 o 
   0  -6   3       21.24       20.33      2.44 o 
   1  -6   3      157.92      149.43      2.31 o 
   2  -6   3        0.77        0.77      0.74 o 
   3  -6   3      310.27      303.66      3.82 o 
   4  -6   3        1.45        1.35      1.48 o 
   5  -6   3      226.07      225.96      8.66 o 
   6  -6   3       64.39       72.85      4.28 o 
   7  -6   3        5.84        6.72      2.83 o 
  -7  -5   3       37.61       38.12      3.46 o 
  -6  -5   3      125.90      147.52      5.23 o 
  -5  -5   3       98.19       93.34      4.08 o 
  -4  -5   3        1.47        2.85      1.15 o 
  -3  -5   3       20.70       16.79      1.26 o 
  -2  -5   3       43.48       34.14      2.48 o 
  -1  -5   3     1317.84     1248.03     14.63 o 
   0  -5   3        0.80        1.10      1.09 o 
   1  -5   3     1510.29     1533.48     14.49 o 
   2  -5   3       11.10        8.79      0.99 o 
   3  -5   3      172.24      161.49      3.25 o 
   4  -5   3       20.80       22.42      1.08 o 
   5  -5   3       58.42       58.43      2.14 o 
   6  -5   3       45.81       41.04      1.94 o 
   7  -5   3       90.72      106.64      5.31 o 
   8  -5   3       16.25       18.40      3.77 o 
  -7  -4   3        4.62        2.17      2.17 o 
  -6  -4   3       14.78        7.31      2.07 o 
  -5  -4   3     1030.98     1048.81     12.99 o 
  -4  -4   3       48.53       51.71      1.98 o 
  -3  -4   3      192.01      205.89      3.49 o 
  -2  -4   3     1216.68     1139.48     14.79 o 
  -1  -4   3      861.80      891.91     10.63 o 
   0  -4   3      647.90      672.13      6.65 o 
   1  -4   3      480.61      461.30      5.84 o 
   2  -4   3      291.30      304.62      3.47 o 
   3  -4   3      422.03      417.51      4.56 o 
   4  -4   3      101.28      112.89      1.95 o 
   5  -4   3       11.63       15.69      1.28 o 
   6  -4   3        3.31        3.20      1.19 o 
   7  -4   3      215.83      209.80      6.60 o 
   8  -4   3       28.54       24.95      3.41 o 
  -8  -3   3       35.86       31.24      3.49 o 
  -7  -3   3       64.38       59.07      3.46 o 
  -6  -3   3       40.89       37.44      2.65 o 
  -5  -3   3       92.00       93.16      2.39 o 
  -4  -3   3      528.42      522.79     11.12 o 
  -3  -3   3      116.53       95.37      3.88 o 
  -2  -3   3        1.07        0.89      0.63 o 
  -1  -3   3     2416.09     2570.03     28.72 o 
   0  -3   3     5285.76     5278.04     47.78 o 
   1  -3   3      871.95      945.92      8.99 o 
   2  -3   3      136.82      127.76      2.42 o 
   3  -3   3     2015.84     2074.94     19.23 o 
   4  -3   3        6.49        5.59      0.67 o 
   5  -3   3      207.74      212.73      3.61 o 
   6  -3   3       12.55       10.79      1.24 o 
   7  -3   3       14.05       13.47      2.58 o 
   8  -3   3       26.78       21.61      3.03 o 
  -8  -2   3       43.72       44.08      3.69 o 
  -7  -2   3      242.64      239.85      6.47 o 
  -6  -2   3      271.96      262.80      6.42 o 
  -5  -2   3        6.00        3.55      1.10 o 
  -4  -2   3      422.74      411.93      4.49 o 
  -3  -2   3     4209.93     4129.96     37.52 o 
  -2  -2   3     1120.63     1206.63     11.31 o 
  -1  -2   3      773.70      797.43      9.38 o 
   0  -2   3     1963.70     1870.66     17.15 o 
   1  -2   3      739.44      810.41      7.68 o 
   2  -2   3        1.22        1.03      0.39 o 
   3  -2   3      441.31      433.53      4.48 o 
   4  -2   3      121.51      128.88      1.87 o 
   5  -2   3       11.08       14.79      2.68 o 
   6  -2   3      327.04      323.20      4.98 o 
   7  -2   3       32.07       30.13      2.88 o 
   8  -2   3       14.82       18.65      2.98 o 
  -8  -1   3       22.45       20.02      3.11 o 
  -7  -1   3       31.69       30.33      2.78 o 
  -6  -1   3       40.69       45.09      2.78 o 
  -5  -1   3       12.72       15.64      1.92 o 
  -4  -1   3        5.08        4.21      0.65 o 
  -3  -1   3      247.18      223.70      2.64 o 
  -2  -1   3     2468.86     2661.58     24.26 o 
  -1  -1   3     4336.92     4396.51     48.24 o 
   0  -1   3      197.75      221.25      2.93 o 
   1  -1   3     1657.99     1720.15     15.72 o 
   2  -1   3     2881.04     2910.07     26.41 o 
   3  -1   3      256.74      266.95      2.92 o 
   4  -1   3       79.54      100.74      1.63 o 
   5  -1   3      796.27      784.37      7.79 o 
   6  -1   3      772.74      788.22      9.96 o 
   7  -1   3      155.94      148.55      5.16 o 
   8  -1   3       14.37       12.06      2.70 o 
   9  -1   3        0.19        1.74      3.11 o 
  -8   0   3       18.52       13.78      2.91 o 
  -7   0   3      184.58      184.57      5.43 o 
  -6   0   3       26.79       23.51      1.57 o 
  -5   0   3      122.24      111.40      3.56 o 
  -4   0   3      134.20      117.75      6.33 o 
  -3   0   3      524.07      543.15      5.54 o 
  -2   0   3       91.93      109.17      1.70 o 
  -1   0   3     5337.61     5182.14     51.79 o 
   0   0   3       41.72       36.42      1.11 o 
   1   0   3      243.91      247.04      3.05 o 
   2   0   3      913.68      979.89     13.81 o 
   3   0   3       43.04       38.96      0.83 o 
   4   0   3     5779.91     5817.46     52.50 o 
   5   0   3      253.74      232.69      2.84 o 
   6   0   3      152.10      162.90      3.11 o 
   7   0   3      345.93      366.97      8.72 o 
   8   0   3      154.85      143.65      5.41 o 
   9   0   3        0.19        2.05      2.98 o 
  -8   1   3       46.27       37.66      3.21 o 
  -7   1   3       58.75       64.78      2.72 o 
  -6   1   3       25.49       24.37      1.60 o 
  -5   1   3      634.74      651.28      8.47 o 
  -4   1   3      351.29      405.78      5.54 o 
  -3   1   3      149.72      167.95      2.08 o 
  -2   1   3     6185.90     6245.83     56.77 o 
  -1   1   3        4.91        7.98      0.40 o 
   0   1   3      490.75      526.53      6.17 o 
   1   1   3     9275.73     9130.86    146.68 o 
   2   1   3    21294.05    19194.18    305.32 o 
   3   1   3      127.73      164.84      2.33 o 
   4   1   3        6.81        5.08      0.54 o 
   5   1   3       38.93       36.66      1.50 o 
   6   1   3       40.25       36.86      3.31 o 
   7   1   3      221.76      211.80      6.17 o 
   8   1   3       11.35       10.36      2.50 o 
   9   1   3       81.81       85.31      5.21 o 
  -8   2   3       87.74       97.90      3.56 o 
  -7   2   3        1.34        0.62      1.46 o 
  -6   2   3        1.59        1.34      1.21 o 
  -5   2   3      533.76      504.88      6.95 o 
  -4   2   3     1009.87     1063.57     12.75 o 
  -3   2   3     1068.10     1135.46     10.73 o 
  -2   2   3     1530.08     1457.13     13.51 o 
  -1   2   3      169.52      179.76      2.04 o 
   0   2   3      343.57      360.66      4.32 o 
   1   2   3     1362.66     1435.82     22.64 o 
   2   2   3       48.80       47.40      0.99 o 
   3   2   3     1812.29     1802.69     37.22 o 
   4   2   3      763.38      761.55      8.95 o 
   5   2   3       79.33       78.22      1.76 o 
   6   2   3      314.91      315.28      3.81 o 
   7   2   3      121.38      125.68      4.73 o 
   8   2   3       19.93       16.94      2.83 o 
   9   2   3       25.91       25.76      3.59 o 
  -8   3   3       43.47       50.30      2.69 o 
  -7   3   3        0.21        3.29      3.70 o 
  -6   3   3      191.87      187.42      3.84 o 
  -5   3   3       75.29       75.51      2.64 o 
  -4   3   3      374.15      356.75      5.15 o 
  -3   3   3     1171.51     1197.88     14.08 o 
  -2   3   3      612.12      586.27      5.79 o 
  -1   3   3      392.68      441.89      5.42 o 
   0   3   3      943.71      904.24     10.53 o 
   1   3   3       61.18       68.30      2.27 o 
   2   3   3      883.54      835.50      9.58 o 
   3   3   3      779.71      741.34      8.69 o 
   4   3   3       51.65       45.66      1.63 o 
   5   3   3      493.05      491.37      6.28 o 
   6   3   3      746.09      723.82      7.51 o 
   7   3   3       66.92       61.90      3.64 o 
   8   3   3        3.28        6.77      2.55 o 
   9   3   3      121.12      115.72      5.36 o 
  -7   4   3        0.26       -0.27      1.59 o 
  -6   4   3      512.86      505.40     11.78 o 
  -5   4   3      136.52      131.13      3.04 o 
  -4   4   3      422.15      399.56      5.73 o 
  -3   4   3      346.90      351.02      5.05 o 
  -2   4   3        0.54        0.26      0.64 o 
  -1   4   3      381.13      364.53      3.87 o 
   0   4   3     1879.37     1853.03     28.77 o 
   1   4   3      380.65      373.24      6.37 o 
   2   4   3      414.67      408.75      6.85 o 
   3   4   3      762.29      740.64     11.93 o 
   4   4   3      148.27      145.27      3.41 o 
   5   4   3      434.48      436.56      8.49 o 
   6   4   3     1344.91     1325.50     17.15 o 
   7   4   3       16.02       13.60      2.15 o 
   8   4   3        2.94        1.36      2.48 o 
   9   4   3       20.41       20.65      3.41 o 
  -7   5   3       37.98       36.76      2.69 o 
  -6   5   3       11.77       12.22      1.68 o 
  -5   5   3      365.39      382.48      5.93 o 
  -4   5   3      657.38      664.66     17.35 o 
  -3   5   3       96.76       84.94      2.21 o 
  -2   5   3      171.58      177.21      2.35 o 
  -1   5   3     1569.04     1617.03     19.59 o 
   0   5   3        7.22       11.20      0.99 o 
   1   5   3      429.46      483.35      8.22 o 
   2   5   3      607.91      571.01      9.50 o 
   3   5   3       63.01       61.12      1.97 o 
   4   5   3      293.10      306.74      5.79 o 
   6   5   3       60.96       60.49      2.83 o 
   7   5   3        2.60        2.02      1.77 o 
   8   5   3      192.40      193.82      6.34 o 
  -7   6   3      112.02      109.85      4.45 o 
  -6   6   3        6.30        7.20      2.38 o 
  -5   6   3        0.48       -0.30      1.25 o 
  -4   6   3      753.02      741.05      9.78 o 
  -3   6   3        0.92        0.80      1.33 o 
  -2   6   3        5.36        2.88      1.26 o 
  -1   6   3      614.21      625.53     10.92 o 
   0   6   3       77.71       77.95      2.45 o 
   1   6   3      158.68      146.96      3.44 o 
   2   6   3      252.51      240.28      4.73 o 
   3   6   3      162.98      163.57      3.72 o 
   4   6   3      599.00      614.41     10.59 o 
   5   6   3     1468.60     1487.55     23.86 o 
   6   6   3        1.66       -0.08      1.54 o 
   7   6   3       21.91       30.10      2.78 o 
   8   6   3       84.16       84.55      4.75 o 
  -7   7   3       38.29       37.77      2.56 o 
  -6   7   3       12.88       12.44      1.90 o 
  -5   7   3       73.18       66.79      2.71 o 
  -4   7   3       23.21       24.03      1.72 o 
  -3   7   3       59.10       68.13      2.52 o 
  -2   7   3       42.60       34.28      1.95 o 
  -1   7   3       73.19       97.87      3.11 o 
   0   7   3      174.83      177.44      4.20 o 
   1   7   3     2402.31     2540.10     39.61 o 
   2   7   3      228.43      213.01      4.60 o 
   3   7   3      161.38      154.06      3.74 o 
   4   7   3      321.63      313.56      6.29 o 
   5   7   3      348.83      324.71      6.62 o 
   6   7   3       39.36       44.56      2.48 o 
  -6   8   3       84.38       81.34      3.28 o 
  -5   8   3      259.15      250.86     11.73 o 
  -4   8   3        3.86        2.03      2.02 o 
  -3   8   3        1.77        1.52      1.30 o 
  -2   8   3      230.92      245.56      4.68 o 
  -1   8   3       15.01       13.80      1.57 o 
   0   8   3       94.89       88.65      3.03 o 
   1   8   3     1085.01     1139.26     18.83 o 
   2   8   3       13.42       17.06      1.49 o 
   3   8   3      635.96      641.38     11.37 o 
   4   8   3      593.69      602.45     10.82 o 
   5   8   3       36.53       36.12      2.27 o 
   6   8   3        3.11        0.30      1.67 o 
   7   8   3       40.90       41.23      2.81 o 
  -6   9   3       36.43       35.93      4.82 o 
  -5   9   3       90.00       94.24      3.35 o 
  -4   9   3       33.57       34.64      2.19 o 
  -3   9   3      142.05      148.04      3.68 o 
  -2   9   3       14.51       13.57      1.87 o 
  -1   9   3        6.53        8.62      1.67 o 
   0   9   3      244.97      237.53      5.69 o 
   1   9   3        2.84        0.91      1.42 o 
   2   9   3       31.89       35.51      2.20 o 
   3   9   3     1509.86     1503.27     24.52 o 
   4   9   3      324.51      335.17      7.05 o 
   5   9   3        4.09        7.94      1.87 o 
   6   9   3        2.17        3.29      1.95 o 
  -5  10   3       23.88       25.41      2.37 o 
  -4  10   3       20.70       18.58      2.14 o 
  -3  10   3      213.91      211.19      4.52 o 
  -2  10   3      110.63      105.10      4.17 o 
  -1  10   3       14.88       17.37      2.22 o 
   0  10   3       40.59       42.24      2.65 o 
   1  10   3       40.08       36.30      2.48 o 
   2  10   3      363.01      352.54      7.46 o 
   3  10   3       49.87       46.31      2.78 o 
   4  10   3       21.87       26.87      2.40 o 
   5  10   3      146.30      149.01      4.75 o 
   6  10   3       30.99       32.53      2.81 o 
  -4  11   3       32.66       33.63      2.58 o 
  -3  11   3       21.36       23.38      2.60 o 
  -2  11   3       18.24       20.10      2.38 o 
  -1  11   3      194.51      183.76      5.38 o 
   0  11   3       72.56       76.54      3.54 o 
   1  11   3      147.47      147.92      4.75 o 
   2  11   3      151.39      159.67      4.90 o 
   3  11   3       38.91       38.80      2.76 o 
   4  11   3      109.35      104.27      3.99 o 
   5  11   3       96.25      101.36      4.35 o 
   6  11   3       10.39        9.35      2.50 o 
  -3  12   3       11.56       14.08      2.83 o 
  -2  12   3       29.77       27.45      2.76 o 
  -1  12   3       43.66       37.89      2.98 o 
   0  12   3       10.48        7.76      2.15 o 
   1  12   3       56.37       56.42      3.36 o 
   2  12   3      241.34      253.70      6.67 o 
   3  12   3       10.04        9.28      2.15 o 
   4  12   3       25.87       32.51      2.98 o 
   5  12   3       11.49       14.18      2.70 o 
  -2  13   3       16.09       22.02      3.16 o 
  -1  13   3        5.05        5.69      2.40 o 
   0  13   3        6.44        3.13      2.45 o 
   1  13   3       17.34       15.52      2.55 o 
   2  13   3       45.62       44.59      3.26 o 
   3  13   3       95.43       92.08      4.30 o 
   4  13   3       54.82       57.66      3.77 o 
  -2 -11   4       33.04       32.64      2.31 o 
  -1 -11   4        1.03        2.02      1.67 o 
   0 -11   4       64.90       64.40      2.76 o 
   1 -11   4      104.64      108.93      3.48 o 
   2 -11   4        1.89        2.12      1.74 o 
  -3 -10   4       82.83       79.31      2.92 o 
  -2 -10   4       90.24       91.47      5.38 o 
  -1 -10   4        7.72        4.55      1.46 o 
   0 -10   4        9.20        8.71      1.53 o 
   1 -10   4      120.50      121.76      3.30 o 
   2 -10   4       24.81       26.07      1.95 o 
   3 -10   4        0.38        0.28      2.15 o 
   4 -10   4       13.90       11.63      2.26 o 
  -4  -9   4       23.08       27.71      2.10 o 
  -3  -9   4       32.98       36.30      2.03 o 
  -2  -9   4       59.07       66.51      3.32 o 
  -1  -9   4      157.43      142.15      3.32 o 
   0  -9   4      136.04      152.25      4.11 o 
   1  -9   4        7.01        4.55      1.31 o 
   2  -9   4      156.23      155.17      3.48 o 
   3  -9   4       87.88       95.13      2.49 o 
   4  -9   4        4.12        2.96      1.76 o 
   5  -9   4        1.89        0.34      1.76 o 
  -5  -8   4        9.11        9.30      2.65 o 
  -4  -8   4      265.39      252.85      4.79 o 
  -3  -8   4      252.82      229.42      4.34 o 
  -2  -8   4       10.71        8.07      1.30 o 
  -1  -8   4       21.07       23.19      3.44 o 
   0  -8   4      470.08      440.74      8.29 o 
   1  -8   4        6.29        7.03      1.20 o 
   2  -8   4      148.66      150.20      3.51 o 
   3  -8   4       89.84       99.85      2.74 o 
   4  -8   4       33.33       31.20      1.97 o 
   5  -8   4        2.94        1.03      1.74 o 
   6  -8   4       16.76       11.30      3.18 o 
  -6  -7   4        0.48       -2.55      2.68 o 
  -5  -7   4       90.65       84.36      5.33 o 
  -4  -7   4      292.37      293.57      6.64 o 
  -3  -7   4      163.89      152.56      4.13 o 
  -2  -7   4       49.66       45.89      2.38 o 
  -1  -7   4      283.36      271.83      4.44 o 
   0  -7   4       70.85       64.08      2.60 o 
   1  -7   4      157.57      159.38      2.61 o 
   2  -7   4       56.63       57.07      1.74 o 
   3  -7   4      220.29      221.75      3.31 o 
   4  -7   4      331.48      340.90      6.85 o 
   5  -7   4       35.45       34.48      3.17 o 
   6  -7   4       22.00       21.71      3.16 o 
  -6  -6   4       30.73       34.15      3.36 o 
  -5  -6   4      114.93      121.90      4.55 o 
  -4  -6   4      240.10      259.85      4.66 o 
  -3  -6   4       11.16       10.60      2.31 o 
  -2  -6   4       81.84       80.67      2.30 o 
  -1  -6   4      500.14      504.43      6.83 o 
   0  -6   4      809.35      784.70     13.52 o 
   1  -6   4       13.50       13.87      1.05 o 
   2  -6   4       99.78       95.33      1.91 o 
   3  -6   4       18.30       18.36      1.32 o 
   4  -6   4      246.20      252.06      4.03 o 
   5  -6   4       90.22       83.83      2.66 o 
   6  -6   4        9.47        8.90      2.78 o 
   7  -6   4       13.03       16.35      3.16 o 
  -7  -5   4       39.91       36.58      3.64 o 
  -6  -5   4      122.80       96.58      4.37 o 
  -5  -5   4       90.49       99.69      9.14 o 
  -4  -5   4        7.95        9.64      1.93 o 
  -3  -5   4      118.38      123.82      2.85 o 
  -2  -5   4      667.29      641.52      8.37 o 
  -1  -5   4      309.23      301.28      4.45 o 
   0  -5   4      353.21      378.09      5.26 o 
   1  -5   4     1062.98     1047.74     10.21 o 
   2  -5   4      393.80      405.55      4.59 o 
   3  -5   4        1.07        2.31      0.77 o 
   4  -5   4      187.00      178.86      3.65 o 
   5  -5   4       28.20       29.76      2.11 o 
   6  -5   4       87.14       81.92      4.20 o 
   7  -5   4      130.94      133.97      5.54 o 
  -7  -4   4        0.36        1.01      2.73 o 
  -6  -4   4      162.55      155.10      5.51 o 
  -5  -4   4      119.14      131.19      4.50 o 
  -4  -4   4        1.44        1.09      2.65 o 
  -3  -4   4      250.57      227.54      3.82 o 
  -2  -4   4      461.65      438.76      6.01 o 
  -1  -4   4      448.88      491.41      5.21 o 
   0  -4   4     1361.47     1416.91     13.34 o 
   1  -4   4        2.08        0.80      0.55 o 
   2  -4   4      750.63      737.22      7.37 o 
   3  -4   4     1177.99     1161.59     11.24 o 
   4  -4   4      304.38      308.03      5.37 o 
   5  -4   4        4.09        4.54      1.10 o 
   7  -4   4       15.54       21.08      2.88 o 
   8  -4   4       56.77       62.54      4.55 o 
  -7  -3   4        0.36        0.08      2.20 o 
  -6  -3   4     1005.81      953.75     17.26 o 
  -5  -3   4        5.94        6.59      2.25 o 
  -4  -3   4       86.37       91.23      2.37 o 
  -3  -3   4      343.89      338.00      6.85 o 
  -2  -3   4        5.48        9.39      0.87 o 
  -1  -3   4        4.40        5.45      0.83 o 
   0  -3   4       15.74        3.35      0.47 o 
   1  -3   4      837.28      852.78     12.68 o 
   2  -3   4       32.29       31.46      0.98 o 
   3  -3   4     1849.12     1911.77     17.82 o 
   4  -3   4      194.80      182.43      2.51 o 
   5  -3   4       72.67       62.38      1.92 o 
   6  -3   4       17.05       16.88      2.30 o 
   7  -3   4      118.08      120.27      4.98 o 
   8  -3   4       79.67       76.11      4.75 o 
  -7  -2   4       10.52       13.78      2.76 o 
  -6  -2   4        3.91        8.77      2.20 o 
  -5  -2   4        7.60       10.24      1.79 o 
  -4  -2   4     1130.03     1133.39     13.56 o 
  -3  -2   4     1139.95     1106.09     10.59 o 
  -2  -2   4      259.39      244.61      6.04 o 
  -1  -2   4     1505.71     1545.13     17.60 o 
   0  -2   4      406.67      380.62      3.90 o 
   1  -2   4      694.50      726.13     11.21 o 
   2  -2   4      174.49      155.56      1.98 o 
   3  -2   4     1494.59     1517.51     14.21 o 
   4  -2   4      448.07      454.90      4.83 o 
   5  -2   4      979.24      978.59     13.72 o 
   6  -2   4      116.35      112.43      4.30 o 
   7  -2   4        1.73       -3.03      2.02 o 
   8  -2   4       18.42       19.19      3.03 o 
  -8  -1   4        0.23        1.95      2.58 o 
  -7  -1   4      166.39      172.29      5.59 o 
  -6  -1   4      130.32      143.02      4.68 o 
  -5  -1   4        3.74        4.45      1.57 o 
  -4  -1   4      495.96      494.58      5.25 o 
  -3  -1   4        8.17        8.40      0.63 o 
  -2  -1   4     4445.90     4566.16     41.43 o 
  -1  -1   4     1745.45     1750.03     19.71 o 
   0  -1   4      300.62      331.51      3.37 o 
   1  -1   4      103.31      127.44      1.63 o 
   2  -1   4     3351.75     3389.78     30.85 o 
   3  -1   4      186.76      190.92      2.28 o 
   4  -1   4     1026.68     1011.05      9.71 o 
   5  -1   4      657.01      676.16      7.63 o 
   6  -1   4      161.93      161.32      5.21 o 
   7  -1   4      211.33      226.18      6.65 o 
   8  -1   4       42.85       43.98      3.69 o 
   9  -1   4       11.09        6.80      3.08 o 
  -8   0   4       59.75       62.99      4.15 o 
  -7   0   4      385.13      399.45      9.10 o 
  -6   0   4        8.41        5.00      1.77 o 
  -5   0   4      224.76      211.20      3.70 o 
  -4   0   4      590.84      585.34      8.43 o 
  -3   0   4      308.57      320.01      3.53 o 
  -2   0   4     3692.12     3908.38     35.42 o 
  -1   0   4     5398.31     5130.95     61.01 o 
   0   0   4      894.64      933.39     10.68 o 
   1   0   4      132.50      113.62      1.71 o 
   2   0   4     1914.63     1955.87     21.70 o 
   3   0   4       24.64       23.21      2.10 o 
   4   0   4     1584.50     1777.60     16.50 o 
   5   0   4       24.07       31.66      1.09 o 
   6   0   4      373.52      376.17      8.52 o 
   7   0   4      408.80      399.30      9.23 o 
   8   0   4      109.53      113.70      5.21 o 
   9   0   4        4.09       -0.25      2.68 o 
  -8   1   4        7.38        6.88      2.83 o 
  -7   1   4       97.91       97.64      4.40 o 
  -6   1   4        9.71        8.87      1.46 o 
  -5   1   4      347.91      357.07      5.34 o 
  -4   1   4      250.68      254.40      4.66 o 
  -3   1   4      658.14      697.08      6.89 o 
  -2   1   4      265.33      343.07      3.61 o 
  -1   1   4      410.37      435.96      5.31 o 
   0   1   4      387.47      412.02      4.94 o 
   1   1   4      730.34      750.18      8.56 o 
   2   1   4       60.43       60.46      1.92 o 
   3   1   4     2129.07     2095.29     43.54 o 
   4   1   4     1184.20     1183.45     13.43 o 
   5   1   4      234.37      238.65      2.90 o 
   6   1   4      306.01      303.53      7.28 o 
   7   1   4      440.46      443.23      9.91 o 
   8   1   4        0.71       -0.15      2.45 o 
   9   1   4        8.13        7.89      3.13 o 
  -8   2   4       90.22       93.42      4.85 o 
  -7   2   4       21.35       25.74      3.72 o 
  -6   2   4        3.52        2.35      2.10 o 
  -5   2   4      473.63      469.34      6.64 o 
  -4   2   4       20.38       19.62      2.74 o 
  -3   2   4     1118.17     1154.37     10.97 o 
  -2   2   4      336.75      297.03      3.23 o 
  -1   2   4        0.78        1.15      0.41 o 
   0   2   4       48.50       47.19      1.36 o 
   1   2   4     1380.12     1444.17     16.12 o 
   2   2   4      508.29      519.59      9.12 o 
   3   2   4     2029.59     2183.84     24.24 o 
   4   2   4      549.10      621.62      7.39 o 
   5   2   4       36.92       28.64      1.15 o 
   6   2   4      619.04      624.49      8.31 o 
   7   2   4      187.83      193.75      5.89 o 
   8   2   4        0.46       -0.88      2.35 o 
   9   2   4       39.31       40.22      3.92 o 
  -7   3   4       70.56       69.12      3.87 o 
  -6   3   4        3.10        4.22      1.40 o 
  -5   3   4       72.37       67.08      2.32 o 
  -4   3   4       40.31       38.29      1.63 o 
  -3   3   4     3250.92     3234.19     29.58 o 
  -2   3   4      509.16      526.50      5.33 o 
  -1   3   4      304.77      300.39      4.88 o 
   0   3   4     3810.81     3757.80     45.57 o 
   1   3   4       31.53       29.66      0.89 o 
   2   3   4     1081.94     1173.11     13.24 o 
   3   3   4      682.13      708.31      8.27 o 
   4   3   4      181.31      185.13      2.78 o 
   5   3   4      352.80      338.31      6.88 o 
   6   3   4      550.20      576.14     10.69 o 
   7   3   4        5.10        5.28      2.12 o 
   8   3   4        3.36        3.74      2.50 o 
   9   3   4       25.78       24.90      3.26 o 
  -7   4   4       26.59       23.13      2.18 o 
  -6   4   4       64.97       67.07      2.64 o 
  -5   4   4      107.86      112.95      2.98 o 
  -4   4   4      473.33      463.24     12.45 o 
  -3   4   4      727.71      739.10      9.30 o 
  -2   4   4       81.49       78.93      1.41 o 
  -1   4   4      165.27      198.30      2.86 o 
   0   4   4       13.92       21.84      1.15 o 
   1   4   4        2.26        1.34      0.44 o 
   2   4   4     3303.15     3298.46     39.04 o 
   3   4   4      398.95      439.41      5.47 o 
   4   4   4        1.32        0.21      0.62 o 
   5   4   4      986.09      992.24     11.78 o 
   6   4   4      489.39      476.39      9.38 o 
   7   4   4       17.51       17.14      2.30 o 
   8   4   4        4.55       -1.39      2.35 o 
   9   4   4       23.07       24.29      3.56 o 
  -7   5   4        4.73        4.42      1.87 o 
  -6   5   4        7.75        5.60      1.66 o 
  -5   5   4       80.40       76.32      2.60 o 
  -4   5   4      610.47      588.77      8.04 o 
  -3   5   4       39.32       38.91      3.35 o 
  -2   5   4       20.91       25.68      0.96 o 
  -1   5   4      970.83      911.88     10.71 o 
   0   5   4       32.18       40.28      2.31 o 
   1   5   4        9.98        3.67      0.73 o 
   2   5   4     1822.14     1821.66     28.21 o 
   3   5   4       46.33       39.84      1.64 o 
   4   5   4      787.86      784.39      9.46 o 
   5   5   4      655.63      633.85      8.06 o 
   6   5   4        6.31        5.56      1.64 o 
   7   5   4        1.95        2.93      1.77 o 
   8   5   4       83.09       84.73      4.65 o 
   9   5   4        1.07        0.25      3.03 o 
  -7   6   4        6.34        4.48      2.05 o 
  -6   6   4       45.10       48.35      2.42 o 
  -5   6   4       20.35       19.70      1.74 o 
  -4   6   4      295.21      301.37      5.06 o 
  -3   6   4        0.87        0.85      1.03 o 
  -2   6   4      210.27      204.23      2.74 o 
  -1   6   4       56.32       43.57      1.42 o 
   0   6   4      585.99      618.12     10.62 o 
   1   6   4     2899.04     3050.07     46.99 o 
   2   6   4      241.56      228.20      4.50 o 
   3   6   4      554.25      628.86     10.59 o 
   4   6   4     1167.38     1134.55     18.25 o 
   5   6   4      199.10      198.58      4.45 o 
   6   6   4      187.47      176.81      5.16 o 
   7   6   4        8.30       11.88      2.12 o 
   8   6   4       21.29       19.64      2.83 o 
  -6   7   4      176.46      178.50      4.31 o 
  -5   7   4      319.35      314.18      6.61 o 
  -4   7   4       22.55       24.75      1.77 o 
  -3   7   4        3.48        3.54      1.24 o 
  -2   7   4      350.76      332.58      5.84 o 
  -1   7   4      308.67      356.48      7.13 o 
   0   7   4      122.74      111.75      3.21 o 
   1   7   4      304.29      270.99      5.46 o 
   2   7   4       48.80       49.85      2.17 o 
   3   7   4       39.24       33.11      1.97 o 
   4   7   4      290.86      293.24      5.89 o 
   5   7   4       13.01       15.98      1.62 o 
   6   7   4      100.67       98.73      3.34 o 
   7   7   4        0.61        1.57      2.10 o 
  -6   8   4       57.37       56.83      2.81 o 
  -5   8   4       33.92       36.96      2.23 o 
  -4   8   4        0.53       -0.29      1.41 o 
  -3   8   4        0.40        0.90      1.28 o 
  -2   8   4       15.56       16.23      1.95 o 
  -1   8   4        1.21        0.43      1.26 o 
   0   8   4      184.13      160.46      4.15 o 
   1   8   4      335.84      356.86      7.05 o 
   2   8   4      108.88      105.68      3.11 o 
   3   8   4      546.94      549.80      9.86 o 
   4   8   4      196.42      196.48      4.70 o 
   5   8   4       15.26       15.77      1.77 o 
   6   8   4       73.18       79.82      3.36 o 
  -6   9   4        3.54        2.06      2.05 o 
  -5   9   4       31.24       33.07      2.47 o 
  -4   9   4       89.56       88.25      3.14 o 
  -3   9   4        1.03        0.84      1.37 o 
  -2   9   4       45.89       48.10      2.81 o 
  -1   9   4      127.20      134.35      4.12 o 
   0   9   4        2.75        3.36      1.42 o 
   1   9   4        1.79        1.34      1.39 o 
   2   9   4      242.19      236.09      5.36 o 
   3   9   4      397.07      388.23      7.73 o 
   4   9   4       80.28       73.20      3.01 o 
   5   9   4      963.17     1007.16     17.19 o 
   6   9   4       48.76       54.75      3.24 o 
  -5  10   4        0.77        0.53      1.95 o 
  -4  10   4      113.07      116.14      7.20 o 
  -3  10   4        5.54        7.03      2.07 o 
  -2  10   4        5.11        3.51      1.79 o 
  -1  10   4      378.64      370.28      8.11 o 
   0  10   4       70.88       66.55      3.13 o 
   1  10   4       19.70       15.55      1.85 o 
   2  10   4       22.49       18.33      2.05 o 
   3  10   4     1165.72     1176.51     19.82 o 
   4  10   4       72.66       73.23      3.41 o 
   5  10   4       74.06       77.90      3.67 o 
   6  10   4        0.52       -0.45      1.97 o 
  -4  11   4        1.70        0.91      2.50 o 
  -3  11   4       26.78       18.40      2.50 o 
  -2  11   4      236.87      235.66      6.50 o 
  -1  11   4       35.96       40.39      2.78 o 
   0  11   4       17.41       14.69      2.25 o 
   1  11   4      117.27      118.78      4.09 o 
   2  11   4        3.03        5.74      1.95 o 
   3  11   4        1.33        1.16      1.85 o 
   4  11   4       79.80       83.84      3.79 o 
   5  11   4      146.53      153.63      4.78 o 
   6  11   4        1.85        1.21      2.30 o 
  -3  12   4       18.94       23.05      3.06 o 
  -2  12   4        5.20        3.21      2.20 o 
  -1  12   4        4.02        6.50      2.12 o 
   0  12   4       32.69       30.61      2.86 o 
   1  12   4      191.85      190.18      5.54 o 
   2  12   4       65.00       69.01      3.54 o 
   3  12   4        4.02        4.65      1.97 o 
   4  12   4       33.42       39.96      2.83 o 
   5  12   4        0.49        0.63      2.33 o 
  -2  13   4       26.46       27.93      3.13 o 
  -1  13   4       26.37       31.32      3.06 o 
   0  13   4       24.12       21.51      2.93 o 
   1  13   4       57.28       61.70      3.74 o 
   2  13   4      133.39      135.94      4.93 o 
   3  13   4       26.69       27.43      3.06 o 
   4  13   4       10.58       10.72      2.73 o 
   1  14   4        0.15        0.88      2.35 o 
  -3 -10   5      169.03      164.02      5.35 o 
  -2 -10   5       52.39       51.20      3.25 o 
  -1 -10   5        1.31       -0.05      1.52 o 
   0 -10   5       16.74       12.49      1.77 o 
   1 -10   5      114.21      122.90      4.22 o 
   2 -10   5        9.15        7.55      2.24 o 
   3 -10   5       13.21       17.16      2.88 o 
  -4  -9   5       29.03       21.64      2.05 o 
  -3  -9   5       83.21       94.84      3.48 o 
  -2  -9   5        1.34        2.55      1.42 o 
  -1  -9   5       45.67       49.94      2.18 o 
   0  -9   5       63.95       64.15      2.53 o 
   1  -9   5       51.24       48.04      2.16 o 
   2  -9   5       73.63       80.35      2.86 o 
   3  -9   5       29.94       31.95      4.27 o 
   4  -9   5       61.77       63.67      2.88 o 
  -5  -8   5        2.86        0.79      1.74 o 
  -4  -8   5      241.59      240.55      4.81 o 
  -3  -8   5       99.58      101.73      4.54 o 
  -2  -8   5        1.23       -0.77      1.30 o 
  -1  -8   5        5.43        6.92      1.32 o 
   0  -8   5      161.38      145.60      3.30 o 
   1  -8   5       44.28       46.73      2.02 o 
   2  -8   5        9.47       11.35      1.51 o 
   3  -8   5        9.24        9.98      1.29 o 
   4  -8   5       81.81      101.67      3.30 o 
   5  -8   5      367.28      367.91      9.66 o 
  -5  -7   5       82.63       66.42      3.84 o 
  -4  -7   5      153.15      173.24      3.93 o 
  -3  -7   5        1.02        0.47      1.25 o 
  -2  -7   5      317.30      280.38      5.54 o 
  -1  -7   5      215.53      183.72      3.62 o 
   0  -7   5        9.55       10.19      2.16 o 
   1  -7   5      227.33      226.13      3.98 o 
   2  -7   5       56.12       57.75      1.77 o 
   3  -7   5       22.32       23.39      1.35 o 
   4  -7   5       12.81       16.21      1.67 o 
   5  -7   5      122.36      107.28      5.13 o 
   6  -7   5       20.94       21.56      3.24 o 
  -6  -6   5        7.32        9.00      2.96 o 
  -5  -6   5      136.70      145.15      3.74 o 
  -4  -6   5      118.31      122.82      3.73 o 
  -3  -6   5      128.03      113.57      3.00 o 
  -2  -6   5      401.38      403.33      5.95 o 
  -1  -6   5      119.07      117.52      2.72 o 
   0  -6   5       60.84       64.61      3.35 o 
   1  -6   5       75.45       68.95      2.03 o 
   2  -6   5        2.51        1.89      0.98 o 
   3  -6   5       56.94       50.17      1.69 o 
   4  -6   5      683.23      706.68      7.61 o 
   5  -6   5      211.75      190.51      5.94 o 
   6  -6   5       23.69       30.05      3.39 o 
   7  -6   5        5.86        5.94      3.24 o 
  -6  -5   5       24.83       18.86      3.01 o 
  -5  -5   5      208.77      225.52      4.42 o 
  -4  -5   5        0.70       -1.48      1.78 o 
  -3  -5   5      493.49      475.66      6.84 o 
  -2  -5   5      380.73      381.84      5.67 o 
  -1  -5   5       13.83       12.76      1.09 o 
   0  -5   5      395.92      386.80      5.46 o 
   1  -5   5      319.42      302.73      3.63 o 
   2  -5   5       39.72       40.17      1.36 o 
   3  -5   5       57.64       64.44      1.65 o 
   4  -5   5      471.38      460.12      5.27 o 
   5  -5   5       19.07       16.20      2.33 o 
   6  -5   5      101.74      103.74      4.90 o 
   7  -5   5        0.43        0.68      2.86 o 
  -7  -4   5       20.05       16.05      2.98 o 
  -6  -4   5      214.64      200.57      6.19 o 
  -5  -4   5      471.86      494.82     13.31 o 
  -4  -4   5      697.55      715.23      9.48 o 
  -3  -4   5      385.84      391.81      5.75 o 
  -2  -4   5      299.40      312.44      4.81 o 
  -1  -4   5      219.58      202.90      6.18 o 
   0  -4   5      715.87      710.63      7.10 o 
   1  -4   5      682.05      711.26      7.14 o 
   2  -4   5      883.58      946.77      9.30 o 
   3  -4   5       12.48       12.40      0.85 o 
   4  -4   5       47.92       45.38      1.49 o 
   5  -4   5        1.64        2.50      1.95 o 
   6  -4   5      114.82      116.75      4.68 o 
   7  -4   5       45.81        5.16      2.53 o 
   8  -4   5       32.52       27.25      3.92 o 
  -7  -3   5       14.83       13.04      2.98 o 
  -6  -3   5       49.52       52.02      3.46 o 
  -5  -3   5      829.13      811.07     22.14 o 
  -4  -3   5     1421.30     1392.07     16.66 o 
  -3  -3   5       41.14       43.85      2.39 o 
  -2  -3   5      193.73      188.49      3.24 o 
  -1  -3   5     1186.13     1192.23     14.07 o 
   0  -3   5      522.71      532.76      5.39 o 
   1  -3   5      948.30     1007.73      9.67 o 
   2  -3   5      156.65      149.62      2.10 o 
   3  -3   5     1499.78     1489.26     14.11 o 
   4  -3   5      262.91      277.74      3.40 o 
   5  -3   5       44.96       40.85      2.78 o 
   6  -3   5       12.69       10.57      2.15 o 
   7  -3   5        0.32        0.48      2.25 o 
   8  -3   5       92.73       97.47      5.21 o 
  -7  -2   5      126.09      134.02      5.41 o 
  -6  -2   5      203.49      208.96      6.12 o 
  -5  -2   5       90.23       97.62      3.84 o 
  -4  -2   5      347.75      360.55      5.33 o 
  -3  -2   5     1132.10     1170.03     13.93 o 
  -2  -2   5        3.98        4.65      0.79 o 
  -1  -2   5     1140.05     1101.69     21.43 o 
   0  -2   5        5.60        6.94      0.82 o 
   1  -2   5      118.01      126.40      2.28 o 
   2  -2   5      123.42       99.12      1.53 o 
   3  -2   5      629.56      692.27      6.90 o 
   4  -2   5      137.44      137.87      2.05 o 
   5  -2   5      484.49      496.02     16.38 o 
   6  -2   5        5.59        4.68      1.92 o 
   7  -2   5        7.65        5.64      2.50 o 
   8  -2   5      195.31      183.49      6.72 o 
  -7  -1   5       60.69       65.52      3.94 o 
  -6  -1   5      132.81      123.43      4.73 o 
  -5  -1   5       66.25       63.93      3.36 o 
  -4  -1   5      436.63      448.15      6.16 o 
  -3  -1   5      141.45      143.70      3.13 o 
  -2  -1   5      753.95      769.86      9.35 o 
  -1  -1   5      459.67      481.67      6.10 o 
   0  -1   5      131.02      148.54      1.83 o 
   1  -1   5       53.72       51.77      1.00 o 
   2  -1   5       80.26       77.45      1.26 o 
   3  -1   5       72.23       68.96      1.76 o 
   4  -1   5     1189.74     1245.81     11.86 o 
   5  -1   5      150.00      137.54      2.77 o 
   6  -1   5      539.95      529.12     11.02 o 
   7  -1   5      450.80      429.91      9.86 o 
   8  -1   5        9.12       11.50      2.78 o 
  -7   0   5        2.52        4.58      2.27 o 
  -6   0   5      133.78      131.29      4.55 o 
  -5   0   5       14.94       12.23      1.85 o 
  -4   0   5      170.71      181.60      2.56 o 
  -3   0   5       54.55       45.29      1.88 o 
  -2   0   5     1760.93     1756.25     16.29 o 
  -1   0   5        2.68        4.38      0.57 o 
   0   0   5      870.04      890.60     10.33 o 
   1   0   5     2768.34     2661.11     50.33 o 
   2   0   5      313.91      311.53      3.89 o 
   3   0   5      279.68      288.63      3.58 o 
   4   0   5      930.56      929.30      9.09 o 
   5   0   5      121.86      125.16      3.10 o 
   6   0   5       53.27       49.14      2.93 o 
   7   0   5      282.29      290.74      7.56 o 
   8   0   5       30.62       31.09      3.36 o 
   9   0   5        3.51        1.57      2.83 o 
  -7   1   5       88.58       85.69      4.40 o 
  -6   1   5      121.60      119.28      4.32 o 
  -5   1   5       42.71       48.84      2.82 o 
  -4   1   5      293.84      310.49      4.68 o 
  -3   1   5      494.09      495.52      5.18 o 
  -2   1   5     1387.09     1438.17     13.47 o 
  -1   1   5      660.83      706.88      8.37 o 
   0   1   5     1217.19     1231.06     13.95 o 
   1   1   5      566.43      567.79      6.67 o 
   2   1   5       27.27       35.24      1.62 o 
   3   1   5     1677.21     1742.46     28.44 o 
   4   1   5     2549.28     2564.02     33.69 o 
   5   1   5       51.27       57.13      2.67 o 
   6   1   5       27.98       31.25      1.55 o 
   7   1   5      151.32      158.41      5.28 o 
   8   1   5        8.97        7.81      2.73 o 
   9   1   5        4.25        1.49      3.01 o 
  -7   2   5       49.93       54.72      3.49 o 
  -6   2   5      159.08      156.90      3.65 o 
  -5   2   5       84.72       92.74      2.61 o 
  -4   2   5      184.24      184.35      8.24 o 
  -3   2   5      281.53      260.72      3.52 o 
  -2   2   5     2224.40     2378.29     21.87 o 
  -1   2   5      482.45      513.36      6.25 o 
   0   2   5      543.34      524.11     13.56 o 
   1   2   5      444.16      454.80      5.43 o 
   2   2   5      515.05      558.37      9.86 o 
   3   2   5     1280.66     1349.99     22.37 o 
   4   2   5      367.17      222.69      3.89 o 
   5   2   5      139.01      127.47      3.51 o 
   6   2   5      123.22      109.84      2.64 o 
   7   2   5       70.76       72.67      3.97 o 
   8   2   5       29.15       28.16      2.96 o 
   9   2   5        7.86       11.45      3.24 o 
  -7   3   5       76.54       82.81      4.17 o 
  -6   3   5       15.88       20.22      1.85 o 
  -5   3   5      103.55       99.19      4.13 o 
  -4   3   5      928.93      958.96     11.87 o 
  -3   3   5      179.02      176.62      4.08 o 
  -2   3   5      889.25      963.64      9.77 o 
  -1   3   5      165.52      153.77      2.41 o 
   0   3   5        5.33       14.72      1.18 o 
   1   3   5     1295.00     1405.57     21.71 o 
   2   3   5     1328.19     1315.72     14.84 o 
   3   3   5     1698.25     1763.76     19.72 o 
   4   3   5       84.34       82.99      1.61 o 
   5   3   5      832.78      811.24     14.33 o 
   6   3   5       59.96       56.72      2.81 o 
   7   3   5        3.82        3.36      2.12 o 
   8   3   5       33.57       32.61      3.26 o 
   9   3   5        4.47        4.37      3.01 o 
  -7   4   5       97.22      105.74      3.61 o 
  -6   4   5        9.93       11.29      2.58 o 
  -5   4   5      141.33      146.05      4.40 o 
  -4   4   5      151.09      136.08      4.07 o 
  -3   4   5      314.36      314.72     11.41 o 
  -2   4   5        2.17        2.33      0.54 o 
  -1   4   5      188.56      170.89      2.65 o 
   0   4   5       34.16       26.54      3.69 o 
   1   4   5      673.29      670.08      7.95 o 
   2   4   5     1489.33     1584.91     24.44 o 
   3   4   5      338.09      364.85      4.62 o 
   4   4   5       74.23       98.27      4.01 o 
   5   4   5      679.85      683.24     12.51 o 
   6   4   5       82.97       92.06      3.44 o 
   7   4   5       40.64       42.69      2.60 o 
   8   4   5        8.19        5.11      2.30 o 
   9   4   5       53.31       50.48      3.92 o 
  -7   5   5        2.93        1.13      1.95 o 
  -6   5   5       11.45       11.24      1.85 o 
  -5   5   5      228.09      225.55      4.35 o 
  -4   5   5        1.21        2.74      1.15 o 
  -3   5   5      142.69      148.12      3.21 o 
  -2   5   5      342.61      318.54      3.71 o 
  -1   5   5      616.70      582.26      7.19 o 
   0   5   5        3.70        6.74      1.16 o 
   1   5   5      764.08      799.20      9.47 o 
   2   5   5       70.42       64.17      2.49 o 
   3   5   5        1.54        5.74      0.64 o 
   4   5   5      625.16      613.81      7.56 o 
   5   5   5      239.43      257.43      3.82 o 
   6   5   5       46.38       43.63      2.53 o 
   7   5   5      460.28      448.77      9.40 o 
   8   5   5       31.47       29.47      3.01 o 
   9   5   5        0.37       -1.14      2.58 o 
  -7   6   5       17.66       22.96      2.51 o 
  -6   6   5       17.61       16.93      2.05 o 
  -5   6   5      589.85      561.42      8.16 o 
  -4   6   5       49.26       48.78      2.12 o 
  -3   6   5       58.94       58.26      2.20 o 
  -2   6   5       15.73       12.84      0.93 o 
  -1   6   5      309.45      328.12      4.53 o 
   0   6   5      390.37      416.52      7.32 o 
   1   6   5       56.22       96.33      2.00 o 
   2   6   5      124.28      151.76      3.01 o 
   3   6   5      618.02      613.60     17.66 o 
   4   6   5     1009.47      983.88     13.78 o 
   5   6   5       10.44       13.31      1.14 o 
   6   6   5       23.60       26.77      2.33 o 
   7   6   5      126.83      139.76      4.80 o 
  -6   7   5       14.36       15.60      2.05 o 
  -5   7   5      159.15      151.44      3.75 o 
  -4   7   5       10.77       11.29      1.50 o 
  -3   7   5      470.38      471.28      6.93 o 
  -2   7   5        6.71        5.26      1.47 o 
  -1   7   5       21.02       21.31      1.10 o 
   0   7   5     1832.80     1911.65     27.79 o 
   1   7   5      426.82      426.83      7.81 o 
   2   7   5      202.47      227.01      4.75 o 
   3   7   5      214.72      194.23      4.20 o 
   4   7   5       56.92       53.76      2.30 o 
   5   7   5       21.61       24.46      1.35 o 
   6   7   5      343.28      347.53      8.01 o 
   7   7   5       11.81       12.61      2.38 o 
  -6   8   5       35.98       33.67      2.51 o 
  -5   8   5      100.81       90.41      3.17 o 
  -4   8   5      113.05      117.31      3.28 o 
  -3   8   5       52.57       51.34      4.90 o 
  -2   8   5       86.73       92.06      3.41 o 
  -1   8   5      166.55      157.88      2.95 o 
   0   8   5      555.63      538.27      9.88 o 
   1   8   5       45.37       53.81      2.53 o 
   2   8   5      547.92      564.23     10.06 o 
   3   8   5      516.41      505.89      9.12 o 
   4   8   5       99.25      102.75      3.18 o 
   5   8   5        7.21        7.63      1.57 o 
   6   8   5      355.39      406.50      9.15 o 
   7   8   5       48.48       49.47      3.41 o 
   8   8   5       32.45       33.31      3.41 o 
  -5   9   5       23.76       23.70      2.18 o 
  -4   9   5       65.23       75.50      2.93 o 
  -3   9   5       85.46       85.89      3.69 o 
  -2   9   5       10.35        8.42      1.90 o 
  -1   9   5       86.83       91.70      2.37 o 
   0   9   5       56.17       48.68      2.81 o 
   1   9   5       49.12       49.92      2.53 o 
   2   9   5      609.97      621.38     11.17 o 
   3   9   5       36.68       35.79      2.05 o 
   4   9   5      169.32      169.99      4.45 o 
   5   9   5        1.99        3.74      1.67 o 
   7   9   5        0.27       -0.63      2.20 o 
  -5  10   5       12.25       12.77      2.15 o 
  -4  10   5       19.98       19.02      2.04 o 
  -3  10   5        2.20        1.31      1.85 o 
  -2  10   5      146.31      144.48      4.68 o 
  -1  10   5      148.45      160.86      4.78 o 
   0  10   5       98.84       91.35      3.54 o 
   1  10   5       64.48       62.28      2.93 o 
   2  10   5      129.51      122.11      3.99 o 
   3  10   5       36.16       33.52      2.38 o 
   4  10   5      217.93      216.85      5.41 o 
   5  10   5       63.72       71.05      3.44 o 
   7  10   5       27.07       27.91      3.16 o 
  -4  11   5        1.56        3.13      2.30 o 
  -3  11   5        1.31        1.24      2.22 o 
  -2  11   5      110.70      112.46      4.37 o 
  -1  11   5       15.86       11.78      2.10 o 
   0  11   5       54.80       60.44      3.51 o 
   1  11   5      357.86      344.12      7.58 o 
   2  11   5        0.56       -1.44      1.54 o 
   3  11   5       25.98       29.78      2.48 o 
   4  11   5       55.41       61.83      3.18 o 
   5  11   5       73.15       73.91      3.69 o 
  -3  12   5       33.91       32.78      3.08 o 
  -2  12   5       51.44       58.44      3.64 o 
  -1  12   5       20.26       13.62      2.53 o 
   0  12   5       50.48       57.23      3.49 o 
   1  12   5      256.05      266.24      6.82 o 
   2  12   5        3.55        1.77      2.07 o 
   3  12   5       96.73       95.95      4.12 o 
   4  12   5        1.94       -0.40      1.90 o 
   5  12   5       19.38       24.32      2.73 o 
  -2  13   5       11.83        9.93      2.63 o 
  -1  13   5        7.95        8.72      2.70 o 
   0  13   5       56.75       60.11      3.59 o 
   1  13   5        0.20       -2.50      2.30 o 
   2  13   5       21.06       20.95      2.86 o 
   3  13   5      144.13      160.79      5.31 o 
   4  13   5       12.88       15.77      2.81 o 
   1  14   5        0.78        0.23      2.63 o 
   2  14   5       22.49       21.64      3.26 o 
  -1 -10   6        4.83        4.28      1.83 o 
   0 -10   6       46.77       49.62      2.43 o 
   1 -10   6       35.98       32.83      2.32 o 
   2 -10   6       22.08       22.39      2.20 o 
  -3  -9   6       42.69       48.88      2.54 o 
  -2  -9   6        4.52        5.70      1.61 o 
  -1  -9   6       89.92       95.93      9.31 o 
   0  -9   6       14.49       13.95      1.80 o 
   1  -9   6       83.92       85.29      6.23 o 
   2  -9   6       61.38       67.82      2.84 o 
   3  -9   6       16.56       16.27      1.87 o 
  -4  -8   6      140.29      148.82      3.93 o 
  -3  -8   6       22.91       25.86      2.02 o 
  -2  -8   6       56.96       49.99      2.26 o 
  -1  -8   6      325.10      299.08      5.20 o 
   0  -8   6        2.31        1.98      1.34 o 
   1  -8   6        3.77        5.98      1.46 o 
   2  -8   6      175.31      168.77      4.13 o 
   3  -8   6       13.49       15.12      1.71 o 
   4  -8   6        2.57        0.63      2.35 o 
   5  -8   6        4.12        1.44      3.16 o 
  -5  -7   6      168.72      167.50      6.32 o 
  -4  -7   6      245.93      256.09      4.98 o 
  -3  -7   6       24.44       18.68      1.67 o 
  -2  -7   6      101.29      100.35      3.22 o 
  -1  -7   6        1.70        6.13      1.29 o 
   0  -7   6        2.10        2.13      1.14 o 
   1  -7   6      123.64      124.63      2.97 o 
   2  -7   6       16.60       11.53      1.33 o 
   3  -7   6      130.38      144.13      3.29 o 
   4  -7   6      101.14      118.39      3.42 o 
   5  -7   6       62.10       59.02      3.82 o 
   6  -7   6        0.34       -2.33      3.06 o 
  -5  -6   6       87.30       97.60      3.35 o 
  -4  -6   6      226.48      214.02      4.38 o 
  -3  -6   6        0.82        1.03      1.24 o 
  -2  -6   6      431.32      441.66      6.52 o 
  -1  -6   6       64.07       71.03      2.98 o 
   0  -6   6       56.41       56.74      3.75 o 
   1  -6   6       60.63       56.83      4.70 o 
   2  -6   6        7.13        8.48      1.26 o 
   3  -6   6        6.27        7.94      1.07 o 
   4  -6   6      203.78      201.51      4.27 o 
   5  -6   6      141.75      143.32      5.46 o 
   6  -6   6        5.26       11.85      3.06 o 
  -6  -5   6       39.79       40.34      3.72 o 
  -5  -5   6        1.11        0.40      1.47 o 
  -4  -5   6      132.07      126.29      3.25 o 
  -3  -5   6       48.18       42.58      2.24 o 
  -2  -5   6      504.50      493.44      7.03 o 
  -1  -5   6       19.36       23.12      1.45 o 
   0  -5   6     1158.44     1101.52     16.49 o 
   1  -5   6       57.11       57.97      3.88 o 
   2  -5   6       31.21       31.97      1.21 o 
   3  -5   6       63.86       62.09      1.73 o 
   4  -5   6       17.09       19.65      1.58 o 
   5  -5   6      281.95      265.51      7.00 o 
   6  -5   6      129.33      131.01      5.43 o 
   7  -5   6        9.54        8.59      3.18 o 
  -6  -4   6      295.33      301.68      8.16 o 
  -5  -4   6      116.76      110.51      3.14 o 
  -4  -4   6       10.10        8.19      1.32 o 
  -3  -4   6       22.84       25.93      1.60 o 
  -2  -4   6        7.77        4.68      1.14 o 
  -1  -4   6      135.42      124.05      2.73 o 
   0  -4   6      191.91      167.38      3.03 o 
   1  -4   6       53.25       52.57      1.40 o 
   2  -4   6      232.20      243.35      3.12 o 
   3  -4   6      463.30      431.49      4.85 o 
   4  -4   6       69.81       65.57      1.74 o 
   5  -4   6       28.73       33.29      2.81 o 
   6  -4   6       94.20       88.39      4.30 o 
   7  -4   6       38.10       32.91      3.39 o 
  -6  -3   6        4.99        5.71      2.38 o 
  -5  -3   6      184.69      159.57      5.21 o 
  -4  -3   6       94.39       86.76      2.52 o 
  -3  -3   6      557.35      590.58      7.96 o 
  -2  -3   6       45.04       40.61      1.67 o 
  -1  -3   6      225.40      213.33      3.55 o 
   0  -3   6       66.76       65.06      1.77 o 
   1  -3   6       26.59       29.26      1.23 o 
   2  -3   6      770.99      760.57      7.59 o 
   3  -3   6      714.19      695.44      7.10 o 
   4  -3   6      474.14      487.39      5.35 o 
   5  -3   6      117.94      116.61      2.79 o 
   6  -3   6        1.77        2.02      1.97 o 
   7  -3   6        0.24        2.25      2.55 o 
   8  -3   6       66.79       58.92      4.45 o 
  -7  -2   6       28.03       31.44      3.49 o 
  -6  -2   6       19.22       21.61      2.83 o 
  -5  -2   6      242.15      216.93      5.94 o 
  -4  -2   6        0.70        1.93      1.08 o 
  -3  -2   6     1195.81     1245.76     14.90 o 
  -2  -2   6       77.13       61.83      1.90 o 
  -1  -2   6      211.67      222.55      6.55 o 
   0  -2   6       13.74       15.79      0.63 o 
   1  -2   6     1283.75     1279.42     12.07 o 
   2  -2   6      711.87      689.46      6.86 o 
   3  -2   6       61.48       65.91      1.41 o 
   4  -2   6      733.67      734.07      7.43 o 
   5  -2   6      483.51      477.00      6.77 o 
   6  -2   6        1.74        2.25      1.87 o 
   7  -2   6       40.86       50.83      3.61 o 
   8  -2   6        0.50       -0.10      2.86 o 
  -7  -1   6        7.79       10.89      2.91 o 
  -6  -1   6       10.68       10.94      2.38 o 
  -5  -1   6     1175.16     1164.89     20.30 o 
  -4  -1   6       38.40       43.09      1.87 o 
  -3  -1   6      443.14      452.84      6.17 o 
  -2  -1   6     1039.10     1015.41     12.14 o 
  -1  -1   6       75.89       76.57      1.79 o 
   0  -1   6      203.79      217.55      5.30 o 
   1  -1   6      707.79      648.02      6.40 o 
   2  -1   6       89.45       76.37      1.32 o 
   3  -1   6        5.00        5.79      0.64 o 
   4  -1   6      680.01      686.58      8.83 o 
   5  -1   6      180.48      171.94      3.64 o 
   6  -1   6       30.01       32.35      2.65 o 
   7  -1   6        6.62        6.12      2.22 o 
   8  -1   6        0.97        3.18      2.60 o 
  -7   0   6       34.45       38.65      3.41 o 
  -6   0   6      220.28      209.92      6.19 o 
  -5   0   6       50.75       58.59      3.36 o 
  -4   0   6        4.38        3.94      1.49 o 
  -3   0   6      156.48      161.62      2.90 o 
  -2   0   6       88.05       73.31      1.82 o 
  -1   0   6      108.41      120.46      2.33 o 
   0   0   6       55.54       44.13      2.53 o 
   1   0   6     1286.79     1255.31     18.20 o 
   2   0   6       75.06       72.09      1.37 o 
   3   0   6      259.86      241.56      3.59 o 
   4   0   6      481.14      482.66      6.54 o 
   5   0   6       24.53       29.27      1.67 o 
   6   0   6       16.82       11.89      1.28 o 
   7   0   6      141.83      137.78      5.08 o 
   8   0   6      169.51      145.67      5.91 o 
   9   0   6       12.30       12.03      3.44 o 
  -7   1   6       41.57       39.36      3.51 o 
  -6   1   6      256.23      253.98      6.70 o 
  -5   1   6        0.48        1.24      1.59 o 
  -4   1   6       31.38       31.65      2.27 o 
  -3   1   6      274.43      280.71      3.39 o 
  -2   1   6       88.13       95.09      1.98 o 
  -1   1   6      451.46      481.77      6.07 o 
   0   1   6      182.06      234.24      3.28 o 
   1   1   6      100.32      101.00      1.74 o 
   2   1   6     2465.80     2562.57     41.19 o 
   3   1   6      460.60      418.11      7.91 o 
   4   1   6      212.08      209.67      4.78 o 
   5   1   6      152.24      145.83      3.17 o 
   6   1   6     2083.75     2067.03     24.45 o 
   7   1   6        8.71        7.66      2.38 o 
   8   1   6       31.84       43.15      3.46 o 
   9   1   6       63.09       59.70      4.22 o 
  -7   2   6        0.63       -0.20      2.53 o 
  -6   2   6      273.34      270.99      7.08 o 
  -5   2   6       26.87       32.83      2.43 o 
  -4   2   6      336.02      326.90      4.99 o 
  -3   2   6        2.90        2.11      0.69 o 
  -2   2   6      472.61      533.65      6.71 o 
  -1   2   6      422.83      392.09      5.07 o 
   0   2   6     5890.46     5949.77     65.78 o 
   1   2   6        0.83        0.54      0.43 o 
   2   2   6     1810.31     1849.18     30.23 o 
   3   2   6     1688.55     1759.30     28.89 o 
   4   2   6      857.36      956.25     16.46 o 
   5   2   6      101.80      111.42      3.41 o 
   6   2   6        0.97        3.68      1.17 o 
   7   2   6       40.72       35.34      2.86 o 
   8   2   6       84.00       82.60      4.40 o 
   9   2   6       11.84        8.70      2.96 o 
  -7   3   6      123.73      135.86      5.49 o 
  -6   3   6        9.10       10.19      2.20 o 
  -5   3   6       11.55       10.59      1.44 o 
  -4   3   6      498.43      498.27      6.97 o 
  -3   3   6        5.70        7.83      1.45 o 
  -2   3   6      536.00      614.95     10.33 o 
  -1   3   6      442.78      397.94      5.12 o 
   0   3   6       82.13       70.44      1.52 o 
   1   3   6      652.17      697.86     17.82 o 
   2   3   6      757.56      800.15      9.27 o 
   3   3   6       34.80       31.57      1.82 o 
   4   3   6      817.73      825.95     14.51 o 
   5   3   6      826.56      772.56     13.83 o 
   6   3   6       12.80       14.71      1.72 o 
   7   3   6        1.17       -0.76      1.90 o 
   8   3   6      175.76      180.22      6.04 o 
   9   3   6        2.94        3.01      2.73 o 
  -7   4   6       80.70       83.03      4.70 o 
  -6   4   6       26.29       25.93      2.03 o 
  -5   4   6       30.65       32.32      1.89 o 
  -4   4   6      277.17      263.86      4.47 o 
  -3   4   6       61.43       66.87      6.57 o 
  -2   4   6      604.36      631.92     14.77 o 
  -1   4   6       17.80       34.44      1.32 o 
   0   4   6      114.93      109.56      2.58 o 
   1   4   6      552.66      538.36      8.11 o 
   2   4   6      565.37      601.26      7.20 o 
   3   4   6      211.85      207.80      2.90 o 
   4   4   6      658.69      571.28      6.93 o 
   5   4   6      342.99      340.68      7.18 o 
   6   4   6        0.70        0.71      1.44 o 
   7   4   6       46.23       37.74      2.50 o 
   8   4   6       11.76        7.31      2.43 o 
   9   4   6        2.32        3.16      2.98 o 
  -7   5   6       15.85       16.17      2.17 o 
  -6   5   6       97.57       90.54      3.49 o 
  -5   5   6       44.50       50.54      2.41 o 
  -4   5   6       33.52       28.97      1.71 o 
  -3   5   6        2.56        0.96      1.93 o 
  -2   5   6      796.24      808.68      9.78 o 
  -1   5   6        2.41        0.96      0.69 o 
   0   5   6       24.51       23.51      1.47 o 
   1   5   6     2101.14     2042.19     23.22 o 
   2   5   6        3.08        4.69      0.65 o 
   3   5   6     2818.15     2911.74     32.39 o 
   4   5   6      345.27      321.15      4.36 o 
   5   5   6       24.30       31.39      2.17 o 
   6   5   6        1.63        2.05      1.57 o 
   7   5   6      374.52      374.91      8.32 o 
   8   5   6        3.04        1.59      2.35 o 
   9   5   6        4.68        3.99      2.86 o 
  -6   6   6       11.63       11.12      1.88 o 
  -5   6   6        3.37        4.35      1.54 o 
  -4   6   6       11.45       13.21      1.98 o 
  -3   6   6     1146.75     1144.66     14.13 o 
  -2   6   6      312.74      313.49      9.59 o 
  -1   6   6       17.88       13.66      1.61 o 
   0   6   6      834.04      858.67     10.31 o 
   1   6   6      410.36      426.65      5.59 o 
   2   6   6      254.37      282.66      5.26 o 
   3   6   6      622.06      592.69      7.40 o 
   4   6   6       76.49       84.30      2.93 o 
   5   6   6       67.26       66.63      3.03 o 
   6   6   6       39.10       41.88      2.58 o 
   7   6   6       49.57       56.72      3.54 o 
  -6   7   6      106.15      111.93      3.72 o 
  -5   7   6        2.70        5.45      1.69 o 
  -4   7   6        0.99        0.48      1.39 o 
  -3   7   6       66.99       76.07      2.58 o 
  -2   7   6        7.94       11.63      1.62 o 
  -1   7   6       10.90       15.09      1.05 o 
   0   7   6     1643.99     1606.04     18.53 o 
   1   7   6      213.96      229.22      3.56 o 
   2   7   6      130.18      112.63      3.22 o 
   3   7   6      258.63      250.02      3.85 o 
   4   7   6       90.66       96.24      2.24 o 
   5   7   6       84.27       80.99      3.46 o 
   6   7   6      119.69      124.31      4.63 o 
   7   7   6       78.92       88.39      4.25 o 
   8   7   6        4.14        5.74      2.50 o 
  -6   8   6       36.85       40.40      3.36 o 
  -5   8   6       41.73       49.05      2.62 o 
  -4   8   6       11.05       11.74      1.96 o 
  -3   8   6        3.21        0.30      1.49 o 
  -2   8   6        0.82        0.61      1.47 o 
  -1   8   6       45.76       49.04      1.76 o 
   0   8   6      157.72      134.88      2.74 o 
   1   8   6       38.67       27.17      1.85 o 
   2   8   6     1152.58     1205.31     14.32 o 
   3   8   6      112.38      115.45      2.49 o 
   4   8   6       18.51       22.40      1.35 o 
   5   8   6      172.67      178.08      5.28 o 
   6   8   6        0.53        0.00      1.97 o 
   7   8   6       64.72       73.18      3.94 o 
   8   8   6      156.96      168.07      6.14 o 
  -5   9   6        3.64        2.31      1.86 o 
  -4   9   6      165.40      167.01      4.06 o 
  -3   9   6       29.39       25.40      2.43 o 
  -2   9   6       24.01       26.57      2.40 o 
  -1   9   6      176.87      181.33      3.38 o 
   0   9   6        1.90        0.62      0.98 o 
   1   9   6       90.15       79.77      2.18 o 
   2   9   6     1220.86     1210.92     19.99 o 
   3   9   6        1.63        1.24      1.36 o 
   4   9   6      165.16      165.19      3.80 o 
   5   9   6      114.15      124.64      4.52 o 
   6   9   6        8.45        7.15      2.12 o 
   7   9   6       53.72       56.65      3.74 o 
  -5  10   6       18.98       19.64      3.24 o 
  -4  10   6       43.52       45.65      3.44 o 
  -3  10   6       34.11       36.32      2.83 o 
  -2  10   6      101.05       99.82      4.12 o 
  -1  10   6      162.50      155.76      3.29 o 
   0  10   6       26.13       24.52      1.57 o 
   1  10   6      181.39      180.68      4.93 o 
   2  10   6      155.68      148.25      4.20 o 
   3  10   6       12.65       12.31      1.72 o 
   4  10   6      103.49      105.73      3.74 o 
   6  10   6      137.26      142.06      5.54 o 
   7  10   6        6.84        8.92      2.98 o 
  -4  11   6        9.89        6.22      2.48 o 
  -3  11   6       15.34       17.77      2.78 o 
  -2  11   6       11.56        6.52      2.27 o 
  -1  11   6      275.27      259.47      6.57 o 
   0  11   6      256.56      263.50      6.15 o 
   1  11   6       27.81       29.95      2.38 o 
   2  11   6       53.21       50.65      2.91 o 
   3  11   6       95.45      100.91      3.89 o 
   4  11   6      288.15      287.15      6.70 o 
   6  11   6       93.43      103.89      4.88 o 
  -3  12   6       66.13       67.51      4.07 o 
  -2  12   6        8.95        9.55      2.55 o 
  -1  12   6       20.15       14.21      2.38 o 
   0  12   6       79.40       95.09      4.35 o 
   1  12   6      191.01      196.71      5.76 o 
   2  12   6       13.21       10.14      2.30 o 
   3  12   6       15.23       17.77      2.45 o 
   4  12   6       44.78       46.51      3.11 o 
  -2  13   6        4.49        2.93      2.65 o 
  -1  13   6       31.07       28.77      3.18 o 
   0  13   6       72.55       79.93      4.15 o 
   1  13   6        5.72        3.44      2.43 o 
   2  13   6       34.59       31.92      3.11 o 
   3  13   6       95.84       96.84      4.45 o 
   4  13   6       13.20       10.82      2.65 o 
   1  14   6        4.64        2.73      2.70 o 
   2  14   6       13.93       15.52      2.78 o 
  -2  -9   7        1.12        0.29      1.66 o 
  -1  -9   7       56.62       64.59      2.79 o 
   0  -9   7        5.99        8.82      1.68 o 
   1  -9   7        0.47        0.16      2.46 o 
   2  -9   7       65.92       65.84      2.85 o 
   3  -9   7       13.31       12.22      2.00 o 
  -3  -8   7       29.44       27.65      2.16 o 
  -2  -8   7        0.46        0.36      1.53 o 
  -1  -8   7       29.73       29.66      2.44 o 
   0  -8   7       42.73       44.11      2.16 o 
   1  -8   7      130.94      132.89      4.39 o 
   2  -8   7       66.00       72.17      2.83 o 
   3  -8   7       27.45       26.09      2.03 o 
  -4  -7   7       47.35       52.94      2.56 o 
  -3  -7   7      176.36      173.74      8.05 o 
  -2  -7   7       61.66       63.42      6.47 o 
  -1  -7   7       48.64       46.58      2.10 o 
   0  -7   7        0.96        1.01      1.33 o 
   1  -7   7       69.66       64.37      2.34 o 
   2  -7   7       17.91       15.99      1.55 o 
   3  -7   7      132.05      138.82      3.37 o 
   4  -7   7      124.40      139.10      5.28 o 
   5  -7   7       48.22       43.60      3.84 o 
  -5  -6   7       25.94       37.06      3.46 o 
  -4  -6   7       78.74       71.69      2.84 o 
  -3  -6   7      203.33      190.99      4.21 o 
  -2  -6   7       59.46       60.73      2.30 o 
  -1  -6   7      321.85      289.11      4.83 o 
   0  -6   7       25.64       28.25      1.85 o 
   1  -6   7       10.19       11.88      2.81 o 
   2  -6   7       27.04       24.84      1.55 o 
   3  -6   7      171.53      168.12      3.43 o 
   4  -6   7      176.98      166.02      3.79 o 
   5  -6   7        5.56        7.33      2.73 o 
   6  -6   7      135.72      151.69      6.17 o 
  -5  -5   7        3.17        2.68      1.76 o 
  -4  -5   7       75.53       70.68      4.37 o 
  -3  -5   7      157.71      162.30      5.03 o 
  -2  -5   7       75.81       83.20      2.70 o 
  -1  -5   7       41.98       45.53      1.92 o 
   0  -5   7      368.43      362.80      5.45 o 
   1  -5   7       50.44       54.14      2.07 o 
   2  -5   7      253.58      271.39      9.00 o 
   3  -5   7       59.78       59.76      1.79 o 
   4  -5   7       43.07       43.96      2.02 o 
   5  -5   7      149.01      158.41      5.54 o 
   6  -5   7       35.15       36.93      3.34 o 
   7  -5   7        1.22       -0.61      3.03 o 
  -6  -4   7      119.78      138.69      5.61 o 
  -5  -4   7       26.77       23.00      2.81 o 
  -4  -4   7      434.32      409.84      6.46 o 
  -3  -4   7        3.25        5.90      1.32 o 
  -2  -4   7      211.45      222.30      8.40 o 
  -1  -4   7        2.46        2.68      1.11 o 
   0  -4   7       78.69       71.08      2.12 o 
   1  -4   7      183.63      194.52      4.50 o 
   2  -4   7      573.08      584.08      6.21 o 
   3  -4   7      274.38      248.53      3.31 o 
   4  -4   7        1.38        1.57      1.90 o 
   5  -4   7        0.66        1.43      1.35 o 
   6  -4   7       32.79       31.39      3.24 o 
   7  -4   7       39.54       42.41      3.67 o 
  -6  -3   7       21.05       18.73      3.03 o 
  -5  -3   7      240.25      196.12      6.14 o 
  -4  -3   7      238.68      229.58      4.60 o 
  -3  -3   7      126.99      119.12      2.99 o 
  -2  -3   7     1326.59     1283.95     15.46 o 
  -1  -3   7        2.24        3.93      0.99 o 
   0  -3   7        8.47        8.70      0.98 o 
   1  -3   7      389.68      392.33      5.42 o 
   2  -3   7     1313.64     1304.51     12.53 o 
   3  -3   7       34.32       36.30      2.22 o 
   4  -3   7       25.56       26.82      1.46 o 
   5  -3   7      222.38      232.77      4.30 o 
   6  -3   7        0.35        0.05      2.22 o 
   7  -3   7       23.86       21.01      3.24 o 
   8  -3   7       27.06       28.94      3.59 o 
  -6  -2   7        5.78        7.58      2.48 o 
  -5  -2   7      429.63      417.95      9.25 o 
  -4  -2   7     1044.41     1044.80     22.94 o 
  -3  -2   7      533.17      531.59      8.91 o 
  -2  -2   7       23.13       16.32     10.81 o 
  -1  -2   7      137.78      138.44      2.74 o 
   0  -2   7       30.36       29.13      2.11 o 
   1  -2   7       53.38       49.77      1.22 o 
   2  -2   7      340.66      324.58      3.69 o 
   3  -2   7      963.00     1005.58     17.35 o 
   4  -2   7      351.28      358.33     10.44 o 
   5  -2   7      158.13      157.31      5.88 o 
   6  -2   7       21.42       20.47      2.48 o 
   7  -2   7        4.82        8.32      2.73 o 
   8  -2   7        6.65        7.36      3.13 o 
  -6  -1   7       10.42        6.75      2.33 o 
  -5  -1   7       54.16       57.05      3.36 o 
  -4  -1   7       99.61       94.65      2.98 o 
  -3  -1   7      897.37      869.21     10.84 o 
  -2  -1   7      451.03      424.07      5.89 o 
  -1  -1   7       29.38       31.79      1.37 o 
   0  -1   7      928.73      916.52     11.00 o 
   1  -1   7      429.51      412.00      4.38 o 
   2  -1   7        2.65        3.24      0.56 o 
   3  -1   7      476.61      502.39      5.25 o 
   4  -1   7      387.60      385.22      5.61 o 
   5  -1   7       84.00       84.12      2.40 o 
   6  -1   7      270.86      279.06      7.18 o 
   7  -1   7       68.43       72.75      4.35 o 
   8  -1   7        7.07        3.36      2.91 o 
  -7   0   7        3.99        3.06      2.68 o 
  -6   0   7       17.90       17.04      2.88 o 
  -5   0   7      181.45      181.87      5.41 o 
  -4   0   7       23.93       17.52      2.02 o 
  -3   0   7      528.85      516.74      6.93 o 
  -2   0   7        5.34        5.03      0.89 o 
  -1   0   7      258.40      260.77      3.87 o 
   0   0   7     1464.12     1392.09     18.88 o 
   1   0   7      190.13      188.46      2.92 o 
   2   0   7      358.71      378.18      4.83 o 
   3   0   7      798.42      765.31     13.60 o 
   4   0   7       23.69       18.40      1.98 o 
   5   0   7      343.16      358.56      5.44 o 
   6   0   7      269.20      273.89      4.74 o 
   7   0   7       35.82       38.32      3.24 o 
   8   0   7       81.60       62.84      4.04 o 
  -7   1   7       28.24       30.16      3.29 o 
  -6   1   7      223.35      233.51      6.72 o 
  -5   1   7      198.07      184.27      5.38 o 
  -4   1   7        3.86        5.56      1.74 o 
  -3   1   7      481.46      453.58      7.23 o 
  -2   1   7       51.30       50.49      1.62 o 
  -1   1   7      713.88      778.80      9.43 o 
   0   1   7     2410.69     2475.52     27.71 o 
   1   1   7      247.36      260.23      3.61 o 
   2   1   7       28.14       22.17      1.49 o 
   3   1   7      339.69      326.48      6.65 o 
   4   1   7       54.29       62.21      2.65 o 
   5   1   7      174.25      180.78      3.41 o 
   6   1   7        0.83        0.76      1.55 o 
   7   1   7        8.30       10.44      2.33 o 
   8   1   7      112.23       90.82      4.70 o 
   9   1   7       67.70       62.59      4.65 o 
  -7   2   7       25.36       22.19      3.08 o 
  -6   2   7       83.05       86.50      4.17 o 
  -5   2   7       43.36       42.06      2.83 o 
  -4   2   7       86.07       87.84      3.49 o 
  -3   2   7       19.38       22.37      1.25 o 
  -2   2   7       33.45       35.62      1.46 o 
  -1   2   7     1410.84     1411.94     16.25 o 
   0   2   7      216.26      256.18      3.62 o 
   1   2   7        1.87        0.33      0.52 o 
   2   2   7     1891.72     1900.55     21.29 o 
   3   2   7      196.17      215.13      5.00 o 
   4   2   7      642.44      638.62     11.70 o 
   5   2   7      384.13      365.40      7.56 o 
   6   2   7       33.57       30.46      1.65 o 
   7   2   7        7.49        9.73      2.48 o 
   8   2   7       70.87       65.59      4.20 o 
   9   2   7       29.32       23.10      3.44 o 
  -7   3   7       24.39       23.81      3.36 o 
  -6   3   7      135.34      124.62      5.03 o 
  -5   3   7      130.41      134.83      4.70 o 
  -4   3   7       95.74      107.60      2.84 o 
  -3   3   7       60.22       65.29      2.93 o 
  -2   3   7       67.71       60.67      1.67 o 
  -1   3   7      805.54      819.48     13.83 o 
   0   3   7       24.53       31.11      1.20 o 
   1   3   7     1715.26     1749.97     19.72 o 
   2   3   7      406.05      433.54      7.22 o 
   3   3   7        2.94        4.60      1.11 o 
   4   3   7     1085.64     1063.20     18.40 o 
   5   3   7      138.66      134.90      3.99 o 
   6   3   7       27.79       25.58      2.07 o 
   7   3   7       21.35       23.81      1.71 o 
   8   3   7      266.65      248.83      7.28 o 
   9   3   7       18.36       18.00      3.18 o 
  -6   4   7       93.58       98.38      4.63 o 
  -5   4   7      108.20      108.00      3.20 o 
  -4   4   7       19.43       19.16      1.64 o 
  -3   4   7       49.26       46.79      2.76 o 
  -2   4   7      342.30      305.61      4.40 o 
  -1   4   7      169.99      175.61      2.88 o 
   0   4   7       39.35       38.07      1.29 o 
   1   4   7     2068.39     2040.38     22.94 o 
   2   4   7     1898.73     1943.08     24.34 o 
   3   4   7      127.80      136.65      2.10 o 
   4   4   7      987.20     1011.89     17.69 o 
   5   4   7       82.69       83.19      3.13 o 
   6   4   7       92.95       83.24      3.41 o 
   7   4   7       11.07       12.11      2.02 o 
   8   4   7       58.02       53.21      3.64 o 
   9   4   7       61.58       63.52      4.32 o 
  -6   5   7       38.97       40.86      2.44 o 
  -5   5   7       92.10       91.72      3.03 o 
  -4   5   7        3.02        3.36      1.33 o 
  -3   5   7      149.36      157.22      4.42 o 
  -2   5   7      815.56      810.16      9.88 o 
  -1   5   7       47.19       50.62      1.57 o 
   0   5   7       64.59       56.96      1.61 o 
   1   5   7      171.27      151.36      3.35 o 
   2   5   7        1.57        0.43      0.59 o 
   3   5   7     1310.60     1243.40     14.32 o 
   4   5   7      500.73      497.30      9.73 o 
   5   5   7      122.55      116.80      3.94 o 
   6   5   7      441.75      446.14      9.33 o 
   7   5   7       94.91       94.59      4.04 o 
   9   5   7       57.44       64.91      4.63 o 
  -6   6   7       32.22       32.64      2.42 o 
  -5   6   7        0.35       -0.17      1.56 o 
  -4   6   7      104.93      102.01      3.03 o 
  -3   6   7      166.89      166.60      4.80 o 
  -2   6   7      619.79      599.97     15.08 o 
  -1   6   7      242.28      250.96      3.85 o 
   0   6   7      450.31      431.06      5.88 o 
   1   6   7      297.10      304.25      4.30 o 
   2   6   7        0.67        1.95      0.85 o 
   3   6   7      239.43      220.53      5.11 o 
   4   6   7       74.00       95.62      3.49 o 
   5   6   7      143.08      134.55      4.42 o 
   6   6   7      228.99      232.80      6.17 o 
   7   6   7       24.26       28.06      2.63 o 
  -6   7   7        8.38       10.68      2.96 o 
  -5   7   7        3.42        2.75      2.36 o 
  -4   7   7       45.77       42.31      3.93 o 
  -3   7   7       38.57       38.70      2.45 o 
  -2   7   7      110.43      112.03      3.84 o 
  -1   7   7     1141.98     1141.00     13.61 o 
   0   7   7      296.76      298.69      4.42 o 
   1   7   7        0.70        0.86      0.75 o 
   2   7   7     1019.60     1000.16     11.96 o 
   3   7   7     1036.99     1057.90     12.61 o 
   4   7   7      570.22      595.22     11.65 o 
   5   7   7      150.89      150.83      4.68 o 
   6   7   7      122.45      134.20      4.80 o 
   7   7   7        7.71        7.08      2.33 o 
   8   7   7      261.72      282.22      7.66 o 
  -5   8   7       53.38       42.29      5.00 o 
  -4   8   7      299.38      282.37      7.08 o 
  -3   8   7      556.00      550.28     10.87 o 
  -2   8   7        0.39        0.18      1.44 o 
  -1   8   7        2.93        3.20      0.96 o 
   0   8   7      208.80      201.56      3.50 o 
   1   8   7      239.79      259.08      4.08 o 
   2   8   7      274.16      247.15      3.96 o 
   3   8   7       63.23       71.11      2.29 o 
   4   8   7       32.89       40.37      2.50 o 
   5   8   7      168.63      172.06      5.36 o 
   6   8   7        6.97        1.87      1.85 o 
   7   8   7       88.60       87.28      4.52 o 
   8   8   7       91.12       94.71      5.06 o 
  -5   9   7       35.65       31.70      3.06 o 
  -4   9   7       74.40       76.21      3.87 o 
  -3   9   7        0.75        3.74      2.02 o 
  -2   9   7       42.54       45.32      2.83 o 
  -1   9   7       14.53       13.98      1.26 o 
   0   9   7        2.61        1.97      1.03 o 
   1   9   7      345.79      350.44      7.32 o 
   2   9   7      500.67      466.89     11.69 o 
   3   9   7       28.57       22.51      1.37 o 
   4   9   7      157.94      159.32      3.26 o 
   5   9   7      163.32      184.65      5.74 o 
   6   9   7        3.94        3.69      2.02 o 
   7   9   7       33.94       40.75      3.54 o 
  -4  10   7        2.65        0.15      2.38 o 
  -3  10   7       46.40       54.24      3.41 o 
  -2  10   7      106.72       99.79      4.04 o 
  -1  10   7        8.28       10.24      1.85 o 
   0  10   7      242.69      250.66      4.30 o 
   1  10   7       36.04       43.19      1.85 o 
   2  10   7        0.26        0.31      1.13 o 
   3  10   7       29.21       28.94      1.63 o 
   4  10   7      158.40      163.77      6.29 o 
   5  10   7        3.09        0.78      2.12 o 
   6  10   7       12.49       15.60      2.58 o 
   7  10   7      357.86      387.90      9.78 o 
  -4  11   7       12.05        7.08      2.55 o 
  -3  11   7       26.72       27.55      2.86 o 
  -2  11   7       55.91       56.49      3.46 o 
  -1  11   7        6.08        3.69      2.10 o 
   0  11   7      106.43      119.18      3.09 o 
   1  11   7      223.63      218.62      5.22 o 
   2  11   7        0.20       -0.17      1.20 o 
   3  11   7        6.74        6.45      1.48 o 
   4  11   7      149.80      152.34      3.47 o 
   5  11   7       12.09       11.17      2.38 o 
   6  11   7       59.82       66.05      4.25 o 
  -3  12   7       12.78       11.10      2.70 o 
  -2  12   7        0.94        2.48      2.22 o 
  -1  12   7       41.01       42.54      3.21 o 
   0  12   7      260.69      259.08      4.76 o 
   1  12   7       52.88       53.22      3.61 o 
   2  12   7        1.83        1.35      1.48 o 
   3  12   7        0.34       -0.09      1.48 o 
   4  12   7        1.11        2.27      1.53 o 
   5  12   7       49.38       46.51      3.51 o 
  -1  13   7      106.14      120.32      5.16 o 
   0  13   7        0.55        1.05      1.65 o 
   1  13   7       36.28       39.12      5.59 o 
   2  13   7       37.25       38.94      2.30 o 
   3  13   7        0.26       -0.60      1.67 o 
   4  13   7        0.12        1.19      2.35 o 
   1  14   7        0.63       -0.35      1.83 o 
   2  14   7        3.95        3.06      1.93 o 
   1  -9   8       53.37       59.61      2.61 o 
  -2  -8   8       27.73       25.66      2.45 o 
  -1  -8   8        0.94       -1.35      1.97 o 
   0  -8   8       23.00       24.31      1.95 o 
   1  -8   8       42.18       42.38      3.16 o 
   2  -8   8       67.01       64.47      2.78 o 
   3  -8   8       21.91       28.16      3.26 o 
  -3  -7   8      225.36      220.61      4.74 o 
  -2  -7   8       84.56       85.68      2.90 o 
  -1  -7   8        1.67        1.50      1.37 o 
   0  -7   8        1.86        3.14      1.50 o 
   1  -7   8       31.09       24.53      1.79 o 
   2  -7   8      119.81      128.80      3.30 o 
   3  -7   8      264.76      291.70      7.66 o 
   4  -7   8       38.16       39.89      3.36 o 
  -4  -6   8       18.00        9.33      1.92 o 
  -3  -6   8      194.35      185.64      4.33 o 
  -2  -6   8        3.49        6.05      1.48 o 
  -1  -6   8       71.70       67.77      4.64 o 
   0  -6   8       47.35       49.82      3.96 o 
   1  -6   8       58.71       51.04      2.23 o 
   2  -6   8       13.26       16.80      1.57 o 
   3  -6   8      226.57      239.04      6.57 o 
   4  -6   8       57.48       57.73      3.49 o 
   5  -6   8       17.51       18.63      3.13 o 
   6  -6   8        0.39       -3.44      2.96 o 
  -5  -5   8       15.73       16.94      2.10 o 
  -4  -5   8      111.93      102.85      4.22 o 
  -3  -5   8      152.91      167.40      3.84 o 
  -2  -5   8       74.81       73.94      2.74 o 
  -1  -5   8      499.84      467.78     12.09 o 
   0  -5   8       32.18       36.53      1.74 o 
   1  -5   8       66.58       66.59      2.32 o 
   2  -5   8      206.03      226.02      5.38 o 
   3  -5   8       11.22       10.64      2.02 o 
   4  -5   8        1.08        2.23      1.49 o 
   5  -5   8       88.88       97.22      4.70 o 
   6  -5   8       68.58       67.84      4.35 o 
  -5  -4   8        1.71        1.79      2.33 o 
  -4  -4   8      159.06      172.29      7.89 o 
  -3  -4   8       89.87       92.64      2.86 o 
  -2  -4   8        0.73        0.63      1.23 o 
  -1  -4   8      302.44      300.96      5.00 o 
   0  -4   8       21.89       21.77      1.40 o 
   1  -4   8      682.24      659.97      8.58 o 
   2  -4   8      343.62      346.02      5.18 o 
   3  -4   8       26.10       24.28      1.56 o 
   4  -4   8        1.13       -0.50      1.30 o 
   5  -4   8       97.54       91.09      2.87 o 
   6  -4   8      150.40      137.58      5.56 o 
   7  -4   8        8.24       14.53      3.08 o 
  -5  -3   8       81.66       72.85      4.22 o 
  -4  -3   8      147.02      160.17      3.70 o 
  -3  -3   8       13.46       13.53      2.33 o 
  -2  -3   8       65.29       70.60      2.44 o 
  -1  -3   8      465.38      463.49      6.60 o 
   0  -3   8      490.39      485.22      6.64 o 
   1  -3   8      546.94      546.65      7.23 o 
   2  -3   8      389.27      399.64      5.59 o 
   3  -3   8      260.83      260.21      4.34 o 
   4  -3   8      452.61      472.74      7.33 o 
   5  -3   8       72.47       74.79      2.62 o 
   6  -3   8        1.67        1.62      2.20 o 
   7  -3   8       62.17       59.65      3.97 o 
  -6  -2   8       14.31        9.07      2.91 o 
  -5  -2   8       85.38       90.95      4.25 o 
  -4  -2   8      366.66      361.55     10.15 o 
  -3  -2   8      443.41      422.43      7.95 o 
  -2  -2   8     1151.06     1174.19     14.34 o 
  -1  -2   8      530.64      529.27      9.06 o 
   0  -2   8       82.55       85.42      2.31 o 
   1  -2   8      536.54      508.85      6.67 o 
   2  -2   8       22.32       21.48      1.29 o 
   3  -2   8      143.27      150.42      3.80 o 
   4  -2   8      411.25      406.07      7.97 o 
   5  -2   8       42.72       34.22      1.87 o 
   6  -2   8       59.36       71.26      4.15 o 
   7  -2   8        0.34        1.04      2.33 o 
   8  -2   8        3.87        4.07      3.21 o 
  -6  -1   8       27.10       26.69      3.29 o 
  -5  -1   8      147.78      145.67      5.26 o 
  -4  -1   8      150.74      132.00      4.52 o 
  -3  -1   8       43.81       42.09      2.62 o 
  -2  -1   8       63.49       70.44      2.16 o 
  -1  -1   8       39.52       38.56      1.66 o 
   0  -1   8     1877.91     1874.64     21.53 o 
   1  -1   8      152.19      148.05      2.13 o 
   2  -1   8       38.26       41.45      1.44 o 
   3  -1   8      440.44      446.39      6.28 o 
   4  -1   8       79.44       74.10      2.29 o 
   5  -1   8        4.21        6.04      1.19 o 
   6  -1   8      242.33      252.00      4.63 o 
   7  -1   8        5.92        5.26      2.35 o 
   8  -1   8        2.30       -1.77      2.86 o 
  -6   0   8       73.57       84.15      4.40 o 
  -5   0   8      121.84      115.64      4.55 o 
  -4   0   8       94.75       85.11      3.69 o 
  -3   0   8       18.28       12.93      2.03 o 
  -2   0   8       21.67       24.38      1.40 o 
  -1   0   8        2.13        2.57      1.29 o 
   0   0   8     1166.86     1158.04     16.56 o 
   1   0   8      312.36      298.10      4.24 o 
   2   0   8        3.89        2.69      0.66 o 
   3   0   8       61.90       64.25      2.02 o 
   4   0   8      155.17      149.99      3.06 o 
   5   0   8      384.62      395.69      6.00 o 
   6   0   8      105.65      103.54      2.89 o 
   7   0   8        0.29        0.33      2.07 o 
   8   0   8      139.57      153.13      6.02 o 
  -6   1   8       17.78       18.05      2.93 o 
  -5   1   8       17.25       17.44      2.43 o 
  -4   1   8      125.34      115.36      4.09 o 
  -3   1   8       14.16       15.32      1.26 o 
  -2   1   8        0.85        0.51      0.90 o 
  -1   1   8     1187.29     1098.49     13.05 o 
   0   1   8      387.16      377.38      6.76 o 
   1   1   8       40.08       43.92      1.41 o 
   2   1   8     2170.98     2235.16     25.08 o 
   3   1   8      380.41      363.43      7.48 o 
   4   1   8       75.77       75.96      3.08 o 
   5   1   8      718.34      740.87      9.78 o 
   6   1   8        0.83        0.72      1.29 o 
   7   1   8        2.60        2.10      2.12 o 
   8   1   8      150.50      140.89      5.69 o 
  -6   2   8       54.83       52.25      3.54 o 
  -5   2   8      124.83      122.19      4.55 o 
  -4   2   8        1.68        2.73      1.64 o 
  -3   2   8       45.21       47.16      2.54 o 
  -2   2   8      186.79      187.10      4.01 o 
  -1   2   8     1941.62     1949.86     22.23 o 
   0   2   8      194.58      214.00      3.29 o 
   1   2   8        6.17        3.66      0.65 o 
   2   2   8     1450.74     1338.72     68.44 o 
   3   2   8      209.20      221.32      5.28 o 
   4   2   8       20.90       21.38      1.77 o 
   5   2   8      175.65      193.37      4.95 o 
   6   2   8       69.43       67.29      2.44 o 
   7   2   8      121.30      132.22      5.23 o 
   8   2   8        1.57        0.76      2.63 o 
  -6   3   8       36.33       34.81      3.13 o 
  -5   3   8      296.54      311.61      7.68 o 
  -4   3   8       18.29       23.13      2.20 o 
  -3   3   8      207.69      216.90      5.43 o 
  -2   3   8      384.41      379.47      5.73 o 
  -1   3   8      649.63      656.50      8.20 o 
   0   3   8     1451.53     1618.47     18.50 o 
   1   3   8      442.96      426.28      5.48 o 
   2   3   8        4.72        2.10      0.54 o 
   3   3   8       39.67       32.78      1.92 o 
   4   3   8      458.20      489.06      9.61 o 
   5   3   8       30.82       27.88      2.10 o 
   6   3   8      350.72      351.70      7.68 o 
   7   3   8      594.86      572.51      8.28 o 
   8   3   8       77.65       78.06      4.75 o 
   9   3   8       39.26       41.66      3.87 o 
  -6   4   8        7.99        9.53      2.48 o 
  -5   4   8       40.86       47.04      3.11 o 
  -4   4   8       77.97       82.02      3.56 o 
  -3   4   8       15.83       14.81      1.82 o 
  -2   4   8      272.45      282.30      4.28 o 
  -1   4   8      121.95      120.95      2.42 o 
   0   4   8        4.07        1.35      0.70 o 
   1   4   8      412.17      380.35      7.31 o 
   2   4   8      278.90      328.47      4.74 o 
   3   4   8      457.38      423.19      8.49 o 
   4   4   8      510.37      482.41      9.61 o 
   5   4   8       14.55       21.54      1.90 o 
   6   4   8       87.75       87.56      3.64 o 
   7   4   8       25.63       28.46      2.50 o 
   8   4   8        2.32        1.82      2.38 o 
   9   4   8      109.50      111.93      5.84 o 
  -6   5   8      110.19      110.16      4.80 o 
  -5   5   8       18.57       22.62      2.58 o 
  -4   5   8        0.26       -0.83      1.64 o 
  -3   5   8      360.56      377.08      8.01 o 
  -2   5   8      510.45      512.08      6.78 o 
  -1   5   8      144.48      152.09      4.17 o 
   0   5   8      179.44      170.54      6.77 o 
   1   5   8       22.46       34.15      1.30 o 
   2   5   8       91.16      112.67      2.13 o 
   3   5   8     1006.60      924.45     16.46 o 
   4   5   8      103.47      105.38      3.56 o 
   5   5   8       11.54       11.58      1.69 o 
   6   5   8      276.65      274.10      6.62 o 
   7   5   8        9.20       12.03      2.17 o 
  -6   6   8       18.49       19.16      2.88 o 
  -5   6   8        1.00        0.78      1.64 o 
  -4   6   8        0.51        0.66      1.69 o 
  -3   6   8      183.42      188.39      5.26 o 
  -2   6   8       42.55       50.43      2.68 o 
  -1   6   8     1422.39     1463.87     18.24 o 
   0   6   8      124.29      105.90      3.77 o 
   1   6   8       50.83       45.85      2.26 o 
   2   6   8      169.46      170.61      2.89 o 
   3   6   8      293.45      281.46      6.50 o 
   4   6   8        0.80        1.21      1.34 o 
   5   6   8       43.17       51.97      3.13 o 
   6   6   8      407.45      416.13      9.07 o 
   7   6   8       62.71       62.69      3.51 o 
   8   6   8      142.68      130.28      5.11 o 
  -5   7   8        4.98        4.27      2.45 o 
  -4   7   8        0.33        0.25      2.00 o 
  -3   7   8      415.74      406.81      8.70 o 
  -2   7   8        1.60        3.64      1.52 o 
  -1   7   8       14.21       15.15      1.22 o 
   0   7   8        1.00        1.07      0.83 o 
   1   7   8      520.92      524.76      6.88 o 
   2   7   8      568.36      545.26      7.08 o 
   3   7   8       41.19       52.92      1.69 o 
   4   7   8        3.15        5.81      1.62 o 
   5   7   8      229.39      235.88      6.19 o 
   6   7   8      150.31      143.42      5.00 o 
   7   7   8       13.37       15.52      2.58 o 
   8   7   8      207.11      216.32      6.70 o 
  -5   8   8       23.38       25.45      2.93 o 
  -4   8   8        3.39       -1.24      2.10 o 
  -3   8   8       51.08       44.18      2.81 o 
  -2   8   8       44.91       46.00      2.76 o 
  -1   8   8      503.25      472.04      6.56 o 
   0   8   8       45.01       42.07      1.75 o 
   1   8   8      723.50      740.30      9.35 o 
   2   8   8      202.69      204.71      3.48 o 
   3   8   8       20.43       18.40      1.26 o 
   4   8   8        2.57        4.93      1.64 o 
   5   8   8       31.30       29.62      2.53 o 
   6   8   8        8.38        7.73      2.33 o 
   7   8   8      157.14      164.73      5.84 o 
   8   8   8       63.65       69.44      4.17 o 
  -5   9   8        3.98        5.89      2.76 o 
  -4   9   8        0.22       -0.71      2.27 o 
  -3   9   8      138.52      144.10      5.03 o 
  -2   9   8      347.09      330.93      7.51 o 
  -1   9   8       26.39       26.06      1.88 o 
   0   9   8        6.91        6.08      1.11 o 
   1   9   8     1127.73     1104.62     13.45 o 
   2   9   8        0.63        0.96      2.34 o 
   3   9   8        5.30        5.94      1.18 o 
   4   9   8      233.30      234.52      6.27 o 
   5   9   8       81.82       76.94      3.79 o 
   6   9   8        7.44        7.56      2.22 o 
   7   9   8       52.03       63.60      3.87 o 
  -4  10   8       73.30       67.08      3.99 o 
  -3  10   8       40.51       43.43      3.29 o 
  -2  10   8      141.54      129.04      4.70 o 
  -1  10   8       20.21       25.76      2.48 o 
   0  10   8        1.35        0.11      1.26 o 
   1  10   8       63.33       58.95      2.09 o 
   2  10   8      158.52      147.84      3.18 o 
   3  10   8       24.98       24.83      1.60 o 
   4  10   8        6.35        3.87      2.02 o 
   5  10   8       91.71       92.36      4.45 o 
   6  10   8      155.08      162.33      5.94 o 
   7  10   8        4.11        4.22      2.88 o 
  -3  11   8       31.85       31.55      2.98 o 
  -2  11   8       16.72       19.34      2.73 o 
  -1  11   8       29.54       29.14      2.76 o 
   0  11   8      251.72      260.29      4.60 o 
   1  11   8       19.15       14.50      1.50 o 
   2  11   8        1.92        0.93      1.18 o 
   3  11   8       53.48       59.08      2.35 o 
   4  11   8        3.38        2.83      2.05 o 
   5  11   8       72.44       70.45      4.32 o 
   6  11   8      245.42      261.31      7.58 o 
  -2  12   8        2.44        7.46      2.70 o 
  -1  12   8       10.38       10.09      2.33 o 
   0  12   8      164.82      158.10      3.73 o 
   1  12   8        9.15        8.23      1.53 o 
   2  12   8       66.14       71.65      2.73 o 
   3  12   8        2.29        1.44      1.49 o 
   4  12   8       18.81       15.87      2.78 o 
   5  12   8       70.65       78.54      4.42 o 
  -1  13   8        0.19       -1.59      2.22 o 
   0  13   8       14.89       17.62      2.83 o 
   1  13   8       33.18       28.52      4.12 o 
   2  13   8       54.73       55.97      2.79 o 
   3  13   8        0.18       -0.80      1.57 o 
   4  13   8       26.33       21.84      3.01 o 
   0  -8   9       19.49       22.72      2.09 o 
   1  -8   9       48.84       51.87      3.31 o 
   2  -8   9       98.72      102.32      4.98 o 
  -2  -7   9       97.25      104.75      3.38 o 
  -1  -7   9        0.95        1.18      1.58 o 
   0  -7   9      101.18      106.52      3.29 o 
   1  -7   9       11.99       15.37      1.78 o 
   2  -7   9       73.64       74.87      4.22 o 
   3  -7   9       75.79       77.80      4.60 o 
   4  -7   9       20.79       18.83      3.08 o 
  -3  -6   9      257.37      295.49      5.52 o 
  -2  -6   9       80.23       78.00      2.86 o 
  -1  -6   9       20.79       18.12      1.81 o 
   0  -6   9       66.91       69.57      2.51 o 
   1  -6   9       17.67       16.63      1.64 o 
   2  -6   9      128.87      142.03      5.28 o 
   3  -6   9      112.84      114.50      4.90 o 
   4  -6   9       32.61       34.91      3.26 o 
  -4  -5   9       29.21       28.63      2.36 o 
  -3  -5   9      130.55      133.83      4.18 o 
  -2  -5   9        9.28        5.27      2.10 o 
  -1  -5   9       90.71       92.91      2.78 o 
   0  -5   9      130.45      133.60      3.16 o 
   1  -5   9       41.40       42.56      2.63 o 
   2  -5   9      231.51      222.77      6.40 o 
   3  -5   9        9.58        7.99      2.33 o 
   4  -5   9       37.85       47.77      3.29 o 
   5  -5   9       74.65       77.12      4.30 o 
   6  -5   9       18.60       15.04      3.34 o 
  -4  -4   9       13.54       20.96      3.02 o 
  -3  -4   9      115.64      111.97      3.17 o 
  -1  -4   9       35.49       36.11      1.92 o 
   0  -4   9      167.71      155.32      3.28 o 
   1  -4   9      416.62      421.97      6.15 o 
   2  -4   9      127.41      126.89      4.63 o 
   3  -4   9        9.26       10.54      2.05 o 
   4  -4   9        3.71        3.31      2.10 o 
   5  -4   9       13.69       16.24      1.87 o 
   6  -4   9        0.91       -2.15      2.65 o 
  -5  -3   9       78.28       78.79      4.52 o 
  -4  -3   9       44.44       45.24      2.30 o 
  -3  -3   9      115.40       98.43      2.95 o 
  -2  -3   9        0.86        1.71      1.22 o 
  -1  -3   9      106.57      101.00      4.11 o 
   0  -3   9      120.69      118.30      2.70 o 
   1  -3   9     1704.05     1702.77     19.91 o 
   2  -3   9      171.97      167.64      4.98 o 
   3  -3   9       53.55       56.06      3.13 o 
   4  -3   9      209.50      218.17      4.68 o 
   5  -3   9        0.50       -1.65      1.40 o 
   6  -3   9        2.83        6.82      2.70 o 
   7  -3   9       68.11       58.31      4.09 o 
  -5  -2   9       64.09       76.94      4.30 o 
  -4  -2   9       33.11       30.22      2.02 o 
  -3  -2   9       47.92       49.77      2.96 o 
  -2  -2   9       69.20       74.87      2.46 o 
  -1  -2   9       93.14       93.78      2.53 o 
   0  -2   9       53.78       50.05      3.16 o 
   1  -2   9      783.76      769.90      9.65 o 
   2  -2   9      107.14      115.52      3.99 o 
   3  -2   9       38.55       42.19      1.85 o 
   4  -2   9       94.06       99.25      3.31 o 
   5  -2   9      166.35      167.39      3.72 o 
   6  -2   9      123.78      128.99      4.98 o 
   7  -2   9        1.03       -0.45      2.40 o 
  -5  -1   9       13.11       12.11      2.50 o 
  -4  -1   9       96.23       84.88      4.15 o 
  -3  -1   9       17.09       22.37      1.54 o 
  -2  -1   9      180.63      174.15      7.09 o 
  -1  -1   9     1165.78     1141.44     13.88 o 
   0  -1   9     1156.98     1161.63     13.98 o 
   1  -1   9       85.86       85.58      2.19 o 
   2  -1   9       88.98       89.41      3.44 o 
   3  -1   9      508.24      531.14      7.33 o 
   4  -1   9       58.00       64.18      2.91 o 
   5  -1   9       14.79       15.39      1.58 o 
   6  -1   9      211.03      223.76      6.05 o 
   7  -1   9        0.30       -0.15      2.58 o 
   8  -1   9        7.54        9.15      2.96 o 
  -6   0   9        1.95        3.56      2.78 o 
  -5   0   9       33.28       25.25      3.03 o 
  -4   0   9      238.91      242.33      6.42 o 
  -3   0   9      421.85      432.40      6.35 o 
  -2   0   9       27.44       23.67      1.40 o 
  -1   0   9      161.70      148.12      3.73 o 
   0   0   9     1220.58     1259.37     14.94 o 
   1   0   9       35.44       45.12      1.65 o 
   2   0   9        8.54        4.88      1.42 o 
   3   0   9       33.28       30.66      1.47 o 
   4   0   9      134.59      133.80      3.20 o 
   5   0   9       39.22       43.89      1.92 o 
   6   0   9       52.60       48.53      3.27 o 
   7   0   9        1.77       -1.29      2.45 o 
   8   0   9      111.03      121.28      5.56 o 
  -6   1   9        2.21        2.96      2.65 o 
  -5   1   9        1.95       -0.96      2.25 o 
  -4   1   9      189.02      204.52      5.74 o 
  -3   1   9        6.95       10.13      1.31 o 
  -2   1   9       69.94       61.65      2.07 o 
  -1   1   9      500.73      481.71      6.52 o 
   0   1   9      156.93      154.79      6.37 o 
   1   1   9      269.13      279.22      4.27 o 
   2   1   9      394.56      372.38      7.81 o 
   3   1   9        1.10        0.81      1.31 o 
   4   1   9        0.61        1.95      1.54 o 
   5   1   9      367.60      366.98      5.74 o 
   6   1   9       49.71       48.81      2.27 o 
   7   1   9        0.31       -1.19      2.33 o 
   8   1   9       19.44       25.10      3.51 o 
  -6   2   9       14.68        6.19      2.63 o 
  -5   2   9       93.42       88.29      4.40 o 
  -4   2   9        9.53       12.76      2.30 o 
  -3   2   9       13.61       10.64      1.77 o 
  -2   2   9      125.14      122.90      3.97 o 
  -1   2   9      894.93      905.89     11.05 o 
   0   2   9      500.01      512.70      6.67 o 
   1   2   9      143.64      130.39      4.89 o 
   2   2   9      375.62      425.03      8.62 o 
   3   2   9      287.59      295.89      6.60 o 
   4   2   9      523.85      510.72     10.11 o 
   5   2   9        2.33        2.20      1.44 o 
   6   2   9       43.09       42.32      2.01 o 
   7   2   9      231.45      227.74      4.51 o 
   8   2   9      213.66      198.90      6.72 o 
  -6   3   9       14.49       12.06      2.78 o 
  -5   3   9       68.03       82.18      4.32 o 
  -4   3   9       63.64       55.38      3.24 o 
  -3   3   9       63.21       54.52      2.91 o 
  -2   3   9       44.19       45.01      1.82 o 
  -1   3   9       25.46       23.50      1.27 o 
   0   3   9      434.16      407.87      5.52 o 
   1   3   9      806.24      771.89      9.35 o 
   2   3   9       71.63       83.06      3.08 o 
   3   3   9      433.68      464.56      9.30 o 
   4   3   9      445.51      456.55      9.33 o 
   5   3   9        1.01        0.30      1.36 o 
   6   3   9       24.14       21.36      2.10 o 
   7   3   9      114.61      123.24      3.33 o 
   8   3   9       40.03       34.71      3.36 o 
  -6   4   9       52.07       44.59      3.59 o 
  -5   4   9       67.07       81.24      4.07 o 
  -4   4   9        2.75        0.73      1.79 o 
  -3   4   9       47.77       55.63      3.13 o 
  -2   4   9       94.01       87.27      2.24 o 
  -1   4   9       35.92       33.25      1.45 o 
   0   4   9      542.00      535.39      6.93 o 
   1   4   9       65.04       67.02      2.62 o 
   2   4   9       60.51       57.12      1.50 o 
   3   4   9      606.21      594.74     11.35 o 
   4   4   9       31.87       24.59      1.97 o 
   5   4   9       30.94       26.16      2.12 o 
   6   4   9       69.16       77.50      3.59 o 
   7   4   9       51.68       53.28      3.36 o 
   8   4   9       61.44       65.49      4.12 o 
  -5   5   9        0.45        0.63      2.30 o 
  -4   5   9       57.18       54.19      3.24 o 
  -3   5   9      167.29      167.46      4.85 o 
  -2   5   9      213.93      220.70      3.83 o 
  -1   5   9       84.25       82.59      2.12 o 
   0   5   9      634.91      628.10      9.12 o 
   1   5   9      492.62      529.22      6.80 o 
   2   5   9      671.78      686.12      9.63 o 
   3   5   9      500.26      478.90      9.61 o 
   4   5   9        4.04        4.22      1.47 o 
   5   5   9      113.21      112.96      4.15 o 
   6   5   9      186.30      178.23      5.36 o 
   7   5   9      138.05      131.59      4.75 o 
  -5   6   9        0.44       -0.76      2.35 o 
  -4   6   9       69.15       69.66      3.89 o 
  -3   6   9        0.63        0.35      1.64 o 
  -2   6   9      305.36      309.59      6.82 o 
  -1   6   9       75.05       81.57      4.18 o 
   0   6   9      180.69      173.55      3.46 o 
   1   6   9      247.04      245.21      4.15 o 
   2   6   9      471.88      464.57      7.62 o 
   3   6   9        0.47       -0.71      1.36 o 
   4   6   9       48.75       53.51      3.06 o 
   5   6   9      374.79      359.64      8.09 o 
   6   6   9       30.16       29.90      2.63 o 
   7   6   9      109.14      100.70      4.22 o 
   8   6   9       41.09       37.36      3.29 o 
  -5   7   9       45.02       54.95      3.59 o 
  -4   7   9        6.30        4.15      2.02 o 
  -3   7   9       11.66       14.79      2.10 o 
  -2   7   9      679.28      649.09     12.08 o 
  -1   7   9     1356.52     1329.99     16.99 o 
   0   7   9        0.93        0.30      0.95 o 
   1   7   9        0.52        0.24      0.89 o 
   2   7   9      395.62      412.95     14.37 o 
   3   7   9      193.13      196.50      5.31 o 
   4   7   9       29.19       31.62      2.38 o 
   5   7   9      109.57      116.20      4.42 o 
   6   7   9       92.90       83.34      3.89 o 
   7   7   9      155.55      150.14      5.49 o 
   8   7   9       70.61       81.29      4.60 o 
  -5   8   9       41.28       42.89      3.67 o 
  -4   8   9       35.59       33.59      2.93 o 
  -3   8   9        0.55        0.00      2.00 o 
  -2   8   9       58.72       63.75      3.41 o 
  -1   8   9      165.52      168.15      5.02 o 
   0   8   9        1.42        1.49      1.05 o 
   1   8   9      136.79      143.67      2.95 o 
   2   8   9      137.03      127.28      2.72 o 
   3   8   9       73.65       62.13      3.11 o 
   4   8   9      101.51       94.36      4.02 o 
   5   8   9       63.04       52.05      3.26 o 
   6   8   9       70.30       67.79      3.72 o 
   7   8   9      156.50      157.20      5.56 o 
   8   8   9       17.56       22.80      3.29 o 
  -4   9   9       13.45       14.51      2.63 o 
  -3   9   9      232.97      234.62      6.37 o 
  -2   9   9       30.76       32.83      2.55 o 
  -1   9   9       35.61       33.21      2.35 o 
   0   9   9       60.56       64.27      2.25 o 
   1   9   9      170.15      158.52      3.17 o 
   2   9   9        5.52        7.09      1.28 o 
   3   9   9      245.13      246.85      6.50 o 
   4   9   9      107.63      105.20      4.20 o 
   5   9   9        0.77        0.61      1.82 o 
   6   9   9      161.36      156.31      5.49 o 
   7   9   9       23.52       21.92      2.93 o 
  -4  10   9        1.95        0.83      2.30 o 
  -3  10   9       73.79       85.18      4.37 o 
  -2  10   9       50.54       56.77      3.41 o 
  -1  10   9       36.84       44.99      2.91 o 
   0  10   9       16.43       21.41      2.81 o 
   1  10   9       30.08       30.53      1.69 o 
   2  10   9       12.74       15.42      1.42 o 
   3  10   9      208.85      210.38      5.97 o 
   4  10   9        1.90        0.35      1.82 o 
   5  10   9      148.73      136.82      5.11 o 
   6  10   9      240.25      255.98      7.38 o 
   7  10   9        4.74        3.41      2.60 o 
  -3  11   9       20.67       20.32      2.78 o 
  -2  11   9        0.45       -1.77      2.00 o 
  -1  11   9      154.28      157.68      5.23 o 
   0  11   9       59.66       54.23      2.24 o 
   1  11   9       11.78       12.33      1.44 o 
   2  11   9        0.38        1.59      1.36 o 
   3  11   9      329.89      315.91      7.89 o 
   4  11   9       19.48       16.78      2.48 o 
   5  11   9       67.21       64.38      4.02 o 
   6  11   9       90.12      107.68      5.11 o 
  -2  12   9        5.84        5.86      2.70 o 
  -1  12   9       26.33       37.08      3.18 o 
   0  12   9        0.19        0.35      1.49 o 
   1  12   9      164.19      163.09      4.44 o 
   2  12   9       79.16       87.98      2.93 o 
   3  12   9       49.31       46.96      3.29 o 
   4  12   9       26.66       29.50      2.98 o 
   5  12   9      130.30      134.62      5.51 o 
  -1  13   9       27.00       28.31      3.06 o 
   0  13   9        4.58        6.09      2.33 o 
   1  13   9        9.65       16.47      3.20 o 
   2  13   9       43.45       49.84      2.39 o 
   3  13   9        8.87        6.45      2.45 o 
   4  13   9       39.34       37.81      3.41 o 
   0  -7  10        0.66        1.97      1.72 o 
   1  -7  10       15.09       15.49      3.08 o 
   2  -7  10      143.90      159.42      6.17 o 
  -2  -6  10      200.38      202.32      4.51 o 
  -1  -6  10       34.12       37.70      2.23 o 
   0  -6  10       10.32       10.83      1.98 o 
   1  -6  10        1.36        2.66      1.51 o 
   2  -6  10       54.95       62.43      3.92 o 
   3  -6  10      130.23      124.29      5.11 o 
   4  -6  10       14.17       18.05      3.08 o 
  -3  -5  10        1.77        1.92      1.70 o 
  -2  -5  10      181.50      180.39      4.04 o 
  -1  -5  10       68.42       77.54      2.79 o 
   0  -5  10       15.51       16.86      2.33 o 
   1  -5  10      213.09      211.07      7.48 o 
   2  -5  10       85.66       89.68      4.52 o 
   3  -5  10       16.61       18.65      2.83 o 
   4  -5  10       25.33       31.39      3.18 o 
   5  -5  10       43.00       40.01      3.51 o 
  -4  -4  10        7.29       11.97      2.10 o 
  -3  -4  10       16.77       15.37      1.94 o 
  -2  -4  10       26.23       29.19      2.11 o 
  -1  -4  10       34.31       41.72      2.03 o 
   0  -4  10      281.92      267.48      4.66 o 
   1  -4  10      242.12      238.49      4.30 o 
   2  -4  10      482.02      465.70     10.29 o 
   3  -4  10        2.50        1.87      2.00 o 
   4  -4  10        0.37        0.15      2.05 o 
   5  -4  10        9.94        9.10      2.65 o 
   6  -4  10       40.19       41.15      3.89 o 
  -4  -3  10        9.75        9.00      1.93 o 
  -3  -3  10      145.00      140.18      3.67 o 
  -2  -3  10      135.82      149.50      3.49 o 
  -1  -3  10        1.63        0.18      1.32 o 
   0  -3  10      180.35      163.09      3.40 o 
   1  -3  10      291.65      290.18      4.72 o 
   2  -3  10      125.72      133.16      4.85 o 
   3  -3  10       20.77       20.73      2.58 o 
   4  -3  10       30.01       24.42      2.53 o 
   5  -3  10       24.20       25.69      4.68 o 
   6  -3  10       21.83       25.76      3.31 o 
   7  -3  10        3.09        1.97      3.21 o 
  -4  -2  10       22.79       16.38      2.78 o 
  -3  -2  10      146.92      150.37      3.67 o 
  -2  -2  10       38.41       44.71      2.11 o 
  -1  -2  10      200.66      178.80      4.74 o 
   0  -2  10      953.13      947.80     11.96 o 
   1  -2  10       30.94       28.44      1.48 o 
   2  -2  10       18.43       15.42      2.12 o 
   3  -2  10      129.92      142.28      4.88 o 
   4  -2  10        9.42        9.83      1.53 o 
   5  -2  10       25.83       30.19      1.99 o 
   6  -2  10        7.80       11.79      1.90 o 
   7  -2  10       36.07       34.81      3.77 o 
  -5  -1  10        0.29        0.13      2.43 o 
  -4  -1  10      104.31       92.01      4.27 o 
  -3  -1  10      183.95      200.46      3.99 o 
  -2  -1  10       55.84       53.88      2.21 o 
  -1  -1  10       57.29       61.60      4.36 o 
   0  -1  10        1.85        2.25      1.10 o 
   1  -1  10      194.97      203.62      3.64 o 
   2  -1  10      156.07      169.25      5.00 o 
   3  -1  10      134.97      132.58      3.80 o 
   4  -1  10       31.21       32.74      1.75 o 
   5  -1  10      194.79      205.35      4.58 o 
   6  -1  10       37.90       36.42      2.13 o 
   7  -1  10       31.61       34.73      3.41 o 
  -5   0  10        3.14        2.65      2.60 o 
  -4   0  10       97.88      102.93      4.37 o 
  -3   0  10       44.87       49.73      2.14 o 
  -2   0  10        9.92       11.93      1.37 o 
  -1   0  10      371.65      356.87      5.37 o 
   0   0  10      378.88      375.68      5.51 o 
   1   0  10      324.85      320.72      9.00 o 
   2   0  10       47.63       40.22      2.60 o 
   3   0  10       10.33       11.08      1.29 o 
   4   0  10      294.72      301.73      5.05 o 
   5   0  10      109.31      105.07      3.22 o 
   6   0  10       17.56       20.12      1.80 o 
   7   0  10       54.08       56.24      3.77 o 
   8   0  10       71.40       69.26      4.45 o 
  -5   1  10        1.12        0.56      2.55 o 
  -4   1  10       13.98       17.24      2.65 o 
  -3   1  10       46.77       48.39      2.20 o 
  -2   1  10      451.25      438.21      7.60 o 
  -1   1  10      126.14      117.38      2.69 o 
   0   1  10        8.29        8.87      1.26 o 
   1   1  10     1015.25      997.79     12.06 o 
   2   1  10      111.77      116.17      3.89 o 
   3   1  10      126.47      128.20      4.32 o 
   4   1  10      862.19      893.29     16.38 o 
   5   1  10      217.37      202.24      4.02 o 
   6   1  10        0.59       -0.33      1.36 o 
   7   1  10       48.66       48.35      3.51 o 
   8   1  10       67.65       69.06      4.60 o 
  -5   2  10       42.41       38.77      3.29 o 
  -4   2  10        3.58        4.90      2.27 o 
  -3   2  10      145.46      123.50      4.40 o 
  -2   2  10      169.92      193.41      3.59 o 
  -1   2  10      112.26      118.29      2.60 o 
   0   2  10      252.41      247.24      7.46 o 
   1   2  10      539.39      547.04      7.09 o 
   2   2  10      187.46      193.12      5.13 o 
   3   2  10       56.39       65.42      3.06 o 
   4   2  10        1.56        2.38      1.67 o 
   5   2  10       17.45       18.35      2.20 o 
   6   2  10      217.45      199.67      8.62 o 
   7   2  10       48.72       49.57      2.34 o 
   8   2  10       43.70       49.52      3.84 o 
  -5   3  10        4.56        7.84      2.70 o 
  -4   3  10        9.42        9.98      2.22 o 
  -3   3  10      128.57      135.13      4.60 o 
  -2   3  10       77.55       75.98      2.37 o 
  -1   3  10      124.41      118.80      2.62 o 
   0   3  10      687.08      688.79      8.73 o 
   1   3  10      219.98      213.34      4.39 o 
   2   3  10      147.60      155.83      4.47 o 
   3   3  10      517.66      502.66     10.09 o 
   4   3  10      165.70      158.31      4.68 o 
   5   3  10       21.30       16.15      2.15 o 
   6   3  10      199.47      206.13      5.69 o 
   7   3  10      141.05      134.84      3.56 o 
   8   3  10       22.44       23.66      3.51 o 
  -5   4  10       32.23       33.37      3.36 o 
  -4   4  10      150.29      142.36      4.95 o 
  -3   4  10      205.51      215.36      5.71 o 
  -2   4  10        0.74        0.29      1.44 o 
  -1   4  10      157.29      155.02      4.28 o 
   0   4  10       99.21       97.37      4.42 o 
   1   4  10      274.93      272.90      4.06 o 
   2   4  10        4.04        1.39      1.34 o 
   3   4  10      521.43      493.68      9.98 o 
   4   4  10       27.22       27.00      2.15 o 
   5   4  10      260.20      264.52      6.65 o 
   6   4  10       57.15       50.23      3.11 o 
   7   4  10        1.53        0.88      2.02 o 
   8   4  10      199.15      215.92      7.25 o 
  -5   5  10        7.98        8.29      2.58 o 
  -4   5  10      337.96      334.09      8.11 o 
  -3   5  10      140.47      161.04      5.06 o 
  -2   5  10       67.02       59.32      2.96 o 
  -1   5  10      908.29      901.56     11.17 o 
   0   5  10       47.58       49.88      1.82 o 
   1   5  10        6.74        6.35      0.95 o 
   2   5  10      219.02      225.47      5.66 o 
   3   5  10      154.05      157.30      4.60 o 
   4   5  10        5.22        2.48      1.49 o 
   5   5  10      314.88      298.50      7.18 o 
   6   5  10       57.90       63.22      3.39 o 
   7   5  10        0.28       -1.24      2.00 o 
   8   5  10       54.10       54.75      3.54 o 
  -5   6  10        8.15        8.72      2.58 o 
  -4   6  10       92.05       93.25      4.22 o 
  -3   6  10       41.45       39.71      2.91 o 
  -2   6  10      170.01      181.21      5.13 o 
  -1   6  10      164.51      162.92      3.65 o 
   0   6  10        0.82        1.47      1.01 o 
   1   6  10        8.84       11.80      1.10 o 
   2   6  10        4.94        6.17      1.69 o 
   3   6  10        0.34       -0.05      1.52 o 
   4   6  10      298.02      272.26      6.72 o 
   5   6  10      531.49      506.93     10.62 o 
   6   6  10        3.36        3.94      1.90 o 
   7   6  10      172.01      154.34      5.43 o 
   8   6  10       30.50       26.92      3.16 o 
  -4   7  10       25.95       29.17      2.88 o 
  -3   7  10       18.43       15.14      2.40 o 
  -2   7  10      120.75      122.11      4.32 o 
  -1   7  10      186.14      176.77      3.49 o 
   0   7  10      124.07      130.34      2.89 o 
   1   7  10       29.57       25.87      1.91 o 
   2   7  10      203.40      186.77      5.28 o 
   3   7  10        2.30        1.62      1.47 o 
   4   7  10      169.20      156.84      4.88 o 
   5   7  10        1.68        2.70      1.74 o 
   6   7  10       66.54       75.25      4.02 o 
   7   7  10      437.02      424.75      9.81 o 
   8   7  10       14.81       13.67      2.68 o 
  -4   8  10       22.32       22.29      3.01 o 
  -3   8  10        0.49        2.33      1.97 o 
  -2   8  10       39.32       43.15      2.76 o 
  -1   8  10      201.36      209.92      3.92 o 
   0   8  10      917.57      880.23     11.06 o 
   1   8  10      417.21      413.78      5.95 o 
   2   8  10        3.01        0.10      1.47 o 
   3   8  10      147.97      140.16      4.60 o 
   4   8  10      376.37      365.88      8.47 o 
   5   8  10       48.50       51.77      3.31 o 
   6   8  10       48.56       46.76      3.24 o 
   7   8  10      129.13      135.16      5.54 o 
  -4   9  10        5.42        9.18      2.83 o 
  -3   9  10       28.29       33.64      2.93 o 
  -2   9  10      141.16      131.64      4.75 o 
  -1   9  10       53.19       55.48      3.26 o 
   0   9  10      214.09      221.26      4.05 o 
   1   9  10        3.23        3.55      1.31 o 
   2   9  10        8.63       10.97      1.87 o 
   3   9  10      175.95      173.93      5.28 o 
   4   9  10      154.51      145.06      4.93 o 
   5   9  10        0.26       -0.61      1.87 o 
   6   9  10      102.53      101.28      4.85 o 
   7   9  10        1.86        1.77      2.65 o 
  -3  10  10       52.44       47.04      3.51 o 
  -2  10  10       36.35       35.13      3.01 o 
  -1  10  10       14.77       25.10      2.43 o 
   0  10  10       12.21       11.99      1.52 o 
   1  10  10       15.20       12.58      1.46 o 
   2  10  10       92.87       89.91      3.84 o 
   3  10  10       89.84       90.47      4.22 o 
   4  10  10       28.66       29.55      2.73 o 
   5  10  10       62.34       63.45      3.89 o 
   6  10  10      114.75      124.24      5.49 o 
   7  10  10        1.43        0.91      2.55 o 
  -2  11  10        1.77        1.26      2.35 o 
  -1  11  10      208.70      216.95      6.02 o 
   0  11  10        1.53       -0.33      1.43 o 
   1  11  10       37.45       31.50      1.82 o 
   2  11  10      282.74      272.64      7.10 o 
   3  11  10        7.93        8.75      2.22 o 
   4  11  10       35.93       37.28      3.29 o 
   5  11  10      223.35      251.10      7.51 o 
   6  11  10       35.72       31.62      3.39 o 
  -1  12  10       56.18       56.32      3.44 o 
   0  12  10       10.66        9.05      2.45 o 
   1  12  10        0.20       -0.42      1.42 o 
   2  12  10       25.43       28.99      2.86 o 
   3  12  10       60.04       49.82      3.56 o 
   4  12  10       60.19       62.99      4.04 o 
   5  12  10       31.06       32.41      3.31 o 
   0  13  10        5.31        6.34      2.63 o 
   1  13  10       57.62       56.70      2.84 o 
   2  13  10       18.76       14.64      2.88 o 
   3  13  10        5.92        4.83      2.73 o 
   4  13  10       22.39       26.41      3.49 o 
   0  -6  11        8.52        8.17      1.83 o 
   1  -6  11       13.54       14.26      2.78 o 
   2  -6  11        5.26        3.51      2.83 o 
   3  -6  11        5.74        6.60      2.76 o 
  -2  -5  11       83.78       81.10      3.07 o 
  -1  -5  11       65.54       60.43      2.74 o 
   0  -5  11       65.88       56.84      2.41 o 
   1  -5  11       76.49       79.93      4.60 o 
   2  -5  11        1.53        0.78      2.50 o 
   3  -5  11       21.36       25.61      3.29 o 
   4  -5  11        1.09        3.49      2.73 o 
  -3  -4  11        0.57        1.20      1.84 o 
  -2  -4  11       60.38       70.01      2.86 o 
  -1  -4  11       37.62       38.89      2.65 o 
   0  -4  11      117.72      112.67      3.17 o 
   1  -4  11       83.75       76.84      4.32 o 
   2  -4  11       11.52       11.22      2.65 o 
   3  -4  11       31.57       38.55      3.16 o 
   4  -4  11        1.92        2.65      2.30 o 
   5  -4  11       11.11       12.16      2.96 o 
  -3  -3  11       98.11       92.71      3.25 o 
  -2  -3  11       57.18       64.76      4.49 o 
  -1  -3  11       29.93       27.56      3.18 o 
   0  -3  11      154.99      151.23      4.26 o 
   1  -3  11       21.19       21.69      2.76 o 
   2  -3  11       17.98       14.31      2.63 o 
   3  -3  11      446.52      469.67     10.49 o 
   4  -3  11       47.16       43.65      3.21 o 
   5  -3  11        0.24        1.90      2.50 o 
   6  -3  11       33.38       31.42      3.64 o 
  -4  -2  11       20.66       25.35      3.34 o 
  -3  -2  11       73.78       81.23      4.15 o 
  -2  -2  11       45.80       47.11      2.24 o 
  -1  -2  11       25.98       26.00      1.89 o 
   0  -2  11        1.72        1.68      1.31 o 
   1  -2  11      679.54      708.11     14.05 o 
   2  -2  11      987.63      999.53     18.60 o 
   3  -2  11        2.05        0.88      2.07 o 
   4  -2  11        5.22        6.09      2.38 o 
   5  -2  11      142.94      150.31      3.84 o 
   6  -2  11       17.67       16.98      4.01 o 
  -4  -1  11       67.04       72.22      4.42 o 
  -3  -1  11        7.46        9.15      1.66 o 
  -2  -1  11      248.85      236.81      6.86 o 
  -1  -1  11      876.81      854.21     11.11 o 
   0  -1  11       21.67       22.96      1.91 o 
   1  -1  11       66.26       67.03      3.51 o 
   2  -1  11      301.95      301.23      7.51 o 
   3  -1  11       48.78       45.14      3.06 o 
   4  -1  11        6.40        5.03      2.17 o 
   5  -1  11      175.56      184.82      4.78 o 
   6  -1  11       42.94       39.43      2.37 o 
   7  -1  11       29.66       33.85      3.51 o 
  -4   0  11       15.19       10.94      2.55 o 
  -3   0  11       46.30       43.94      3.05 o 
  -2   0  11      276.95      268.18      4.78 o 
  -1   0  11      178.17      185.26      3.73 o 
   0   0  11       54.20       53.33      2.72 o 
   1   0  11       76.07       69.76      3.41 o 
   2   0  11      114.10      119.13      4.25 o 
   3   0  11        0.45        1.92      1.64 o 
   4   0  11      141.52      141.89      3.32 o 
   5   0  11       48.05       42.81      2.12 o 
   6   0  11       14.15       13.36      1.88 o 
   7   0  11      109.86      139.93      5.99 o 
  -4   1  11       32.31       32.81      3.03 o 
  -3   1  11       33.93       25.68      2.73 o 
  -2   1  11      616.74      601.90      8.30 o 
  -1   1  11       44.71       38.44      2.06 o 
   0   1  11       25.60       26.78      1.53 o 
   1   1  11      320.52      316.59      7.38 o 
   2   1  11       30.48       30.10      2.38 o 
   3   1  11       11.00       11.48      2.07 o 
   4   1  11      102.32      101.94      4.02 o 
   5   1  11       78.84       71.15      4.18 o 
   6   1  11      116.84      126.77      3.57 o 
   7   1  11      131.95      137.10      3.93 o 
  -5   2  11        3.09        1.69      2.83 o 
  -4   2  11        1.83       -1.04      2.30 o 
  -3   2  11      278.87      288.76      7.08 o 
  -2   2  11      462.50      452.58      6.61 o 
  -1   2  11        5.83        5.98      1.21 o 
   0   2  11      199.90      180.23      4.40 o 
   1   2  11       68.10       72.87      3.49 o 
   2   2  11       74.47       77.07      3.41 o 
   3   2  11      104.60      106.39      3.99 o 
   4   2  11       30.86       30.03      2.60 o 
   5   2  11        9.33        8.77      2.15 o 
   6   2  11      414.93      440.70     16.24 o 
   7   2  11       57.65       53.85      2.48 o 
   8   2  11        1.79        3.34      2.83 o 
  -5   3  11       11.21        7.91      2.98 o 
  -4   3  11       24.78       22.55      2.96 o 
  -3   3  11      146.98      161.62      5.06 o 
  -2   3  11        0.67        0.95      1.23 o 
  -1   3  11        0.83        0.12      0.99 o 
   0   3  11      779.69      784.72      9.92 o 
   1   3  11       33.33       37.44      2.55 o 
   2   3  11       24.87       21.03      2.05 o 
   3   3  11       99.58      101.54      3.84 o 
   4   3  11      190.58      181.44      5.23 o 
   5   3  11        2.33        0.56      1.82 o 
   6   3  11      261.26      271.78      7.03 o 
   7   3  11       47.69       46.57      2.83 o 
   8   3  11       66.20       73.18      4.73 o 
  -4   4  11      143.48      147.54      5.28 o 
  -3   4  11      248.82      237.38      6.29 o 
  -2   4  11       56.76       44.33      1.88 o 
  -1   4  11        0.94       -0.34      1.10 o 
   0   4  11      296.88      281.27      4.43 o 
   1   4  11       57.98       64.81      3.08 o 
   2   4  11      610.95      590.24     11.63 o 
   3   4  11       10.73       10.06      1.77 o 
   4   4  11        0.60        2.25      1.79 o 
   5   4  11      352.48      332.95      7.86 o 
   6   4  11       20.13       19.34      2.35 o 
   7   4  11        2.41        2.68      2.27 o 
   8   4  11       90.50       90.19      5.00 o 
  -4   5  11       82.71       99.39      4.50 o 
  -3   5  11      102.30      111.40      4.50 o 
  -2   5  11       10.50       13.30      1.97 o 
  -1   5  11      194.33      192.81      6.13 o 
   0   5  11       10.48        9.79      1.20 o 
   1   5  11      103.07      111.17      4.07 o 
   2   5  11      133.50      126.81      4.42 o 
   3   5  11       56.33       55.74      3.08 o 
   4   5  11      237.03      239.14      6.37 o 
   5   5  11      519.78      484.69     10.34 o 
   6   5  11       12.06        8.01      2.25 o 
   7   5  11        0.31        0.20      2.22 o 
   8   5  11       58.09       55.66      3.79 o 
  -4   6  11      125.23      132.98      5.08 o 
  -3   6  11      124.73      114.68      4.40 o 
  -2   6  11       48.21       56.29      3.13 o 
  -1   6  11      147.91      151.15      3.23 o 
   0   6  11       37.58       39.63      1.73 o 
   1   6  11      436.48      425.39      9.12 o 
   2   6  11      103.28       98.05      3.79 o 
   3   6  11        4.87        6.65      1.72 o 
   4   6  11      210.96      215.94      6.07 o 
   5   6  11      297.83      275.90      7.18 o 
   6   6  11       11.29        7.33      2.27 o 
   7   6  11      158.77      156.34      5.64 o 
   8   6  11        1.59       -0.13      2.48 o 
  -4   7  11        0.30       -0.03      2.22 o 
  -3   7  11        8.33       10.06      2.27 o 
  -2   7  11      124.10      125.10      4.32 o 
  -1   7  11       47.43       45.73      1.95 o 
   0   7  11        8.88       10.38      1.35 o 
   1   7  11     1815.19     1740.27     29.73 o 
   2   7  11      204.93      195.44      5.61 o 
   3   7  11      147.31      139.15      4.75 o 
   4   7  11      216.48      219.35      6.22 o 
   5   7  11       99.03       89.35      4.22 o 
   6   7  11       14.73        9.28      2.25 o 
   7   7  11       99.10       93.40      4.75 o 
  -4   8  11       22.70       25.33      3.06 o 
  -3   8  11        7.82        6.85      2.25 o 
  -2   8  11       32.28       28.99      2.73 o 
  -1   8  11      211.60      226.81      5.86 o 
   0   8  11        9.93       15.89      1.52 o 
   1   8  11      213.06      228.87      4.06 o 
   2   8  11        1.28        2.22      1.69 o 
   3   8  11      636.37      611.42     12.41 o 
   4   8  11       94.94       93.52      4.02 o 
   5   8  11        0.37       -1.04      1.82 o 
   6   8  11       98.85       99.36      4.73 o 
   7   8  11       31.90       35.54      3.24 o 
  -3   9  11       25.80       33.74      3.03 o 
  -2   9  11        1.61       -0.83      2.10 o 
  -1   9  11        1.52       -1.36      1.72 o 
   0   9  11      274.75      268.23      7.31 o 
   1   9  11        5.84        4.80      1.25 o 
   2   9  11        6.28        6.77      2.07 o 
   4   9  11      116.52      100.78      4.32 o 
   5   9  11       23.14       21.97      2.88 o 
   6   9  11        4.73        5.43      2.43 o 
   7   9  11        0.38       -2.88      2.58 o 
  -3  10  11        2.07        1.62      2.55 o 
  -2  10  11       12.48       13.75      2.63 o 
  -1  10  11       35.13       44.11      2.91 o 
   0  10  11       61.26       70.00      2.60 o 
   1  10  11       43.90       40.52      1.94 o 
   2  10  11      151.57      148.40      5.16 o 
   3  10  11      101.48       92.64      4.35 o 
   4  10  11       11.11        9.15      2.25 o 
   5  10  11      166.43      172.97      5.89 o 
   6  10  11       49.61       51.97      3.94 o 
  -2  11  11       22.68       20.37      2.70 o 
  -1  11  11       22.84       20.95      2.76 o 
   0  11  11        3.10        1.11      1.51 o 
   1  11  11        4.45        2.20      1.45 o 
   2  11  11       82.86       79.72      3.97 o 
   3  11  11       53.76       52.40      3.54 o 
   4  11  11       87.42       81.62      4.47 o 
   5  11  11        9.74       11.91      2.65 o 
   6  11  11        0.11       -0.53      2.45 o 
  -1  12  11       19.88       18.68      2.70 o 
   0  12  11       11.08       10.89      2.50 o 
   1  12  11       14.41       21.06      2.86 o 
   2  12  11        6.53        6.93      2.33 o 
   3  12  11       21.18       22.88      3.08 o 
   4  12  11      104.88      117.54      5.08 o 
   5  12  11        4.02        1.36      2.81 o 
   1  13  11        7.25        8.29      2.81 o 
   2  13  11       18.40       14.94      2.98 o 
   3  13  11        5.00        6.37      2.88 o 
   0  -5  12       62.28       66.05      4.15 o 
   1  -5  12       41.34       43.10      3.92 o 
   2  -5  12        3.42        3.26      2.88 o 
   3  -5  12        9.24       13.67      3.29 o 
  -1  -4  12      142.33      139.21      3.68 o 
   0  -4  12      111.49      105.99      5.16 o 
   1  -4  12        9.17       10.82      2.86 o 
   2  -4  12       43.57       41.56      3.44 o 
   3  -4  12       46.10       49.16      3.82 o 
   4  -4  12       33.79       33.97      3.61 o 
  -2  -3  12       29.06       27.87      2.31 o 
  -1  -3  12      160.65      159.81      4.02 o 
   0  -3  12      347.30      347.28      8.70 o 
   1  -3  12        1.85        2.50      2.45 o 
   2  -3  12       56.81       52.55      3.72 o 
   3  -3  12       31.07       28.13      3.24 o 
   4  -3  12       20.11       22.50      3.13 o 
   5  -3  12       20.52       24.44      3.36 o 
  -3  -2  12        1.86        3.23      1.91 o 
  -2  -2  12       44.42       32.91      2.11 o 
  -1  -2  12      220.59      223.27      7.14 o 
   0  -2  12       13.41       11.18      1.66 o 
   1  -2  12       26.42       26.31      2.76 o 
   2  -2  12       65.95       68.55      4.20 o 
   3  -2  12      103.74      100.58      4.52 o 
   4  -2  12       29.12       31.65      3.24 o 
   5  -2  12       80.88       99.59      4.68 o 
   6  -2  12       36.03       33.97      3.61 o 
  -3  -1  12        8.51       11.99      1.98 o 
  -2  -1  12      130.96      119.13      5.65 o 
  -1  -1  12      409.57      422.20      6.62 o 
   0  -1  12        4.55        3.69      1.45 o 
   1  -1  12        4.09        3.06      2.02 o 
   2  -1  12       64.50       61.50      3.69 o 
   3  -1  12      246.72      245.79      6.95 o 
   4  -1  12        8.69       11.96      2.58 o 
   5  -1  12       24.40       25.02      3.03 o 
   6  -1  12       40.47       40.43      2.55 o 
  -3   0  12       71.09       61.17      3.77 o 
  -2   0  12       76.93       80.87      2.83 o 
  -1   0  12       79.01       89.43      2.87 o 
   0   0  12       49.69       47.19      2.01 o 
   1   0  12      575.20      576.54     11.91 o 
   2   0  12       42.77       39.28      2.86 o 
   3   0  12      182.78      177.97      5.54 o 
   4   0  12      179.71      178.83      5.61 o 
   5   0  12        1.90        0.10      1.50 o 
   6   0  12       27.42       31.26      2.25 o 
   7   0  12      120.99      147.47      6.02 o 
  -4   1  12        6.69        2.45      2.73 o 
  -3   1  12      281.08      264.04      7.00 o 
  -2   1  12      342.10      366.90      7.82 o 
  -1   1  12        3.37        2.99      1.77 o 
   0   1  12        3.72        3.61      1.26 o 
   1   1  12      195.12      189.88      5.59 o 
   2   1  12        1.37        3.11      1.79 o 
   3   1  12       41.41       40.27      2.86 o 
   4   1  12       70.99       68.77      2.67 o 
   5   1  12       73.80       70.33      2.87 o 
   6   1  12       80.91       90.29      5.76 o 
   7   1  12       53.91       55.90      3.53 o 
  -4   2  12        0.34        0.23      2.65 o 
  -3   2  12       60.38       64.33      3.94 o 
  -2   2  12      199.34      192.35      3.94 o 
  -1   2  12       32.49       32.99      1.75 o 
   0   2  12       93.38       92.31      2.61 o 
   1   2  12       58.58       58.04      3.49 o 
   2   2  12      112.32      110.99      4.22 o 
   3   2  12      122.93      122.95      4.68 o 
   4   2  12       16.08       15.55      2.27 o 
   5   2  12      123.48      127.42      4.78 o 
   6   2  12      128.54      133.34      6.50 o 
   7   2  12       55.82       53.51      2.68 o 
  -4   3  12       10.97        6.29      2.58 o 
  -3   3  12       87.95      102.02      4.52 o 
  -2   3  12       18.21       15.36      2.82 o 
  -1   3  12        5.05        3.62      1.38 o 
   0   3  12      446.72      429.36      6.24 o 
   1   3  12       81.42       88.24      3.94 o 
   2   3  12      257.19      254.77      6.60 o 
   3   3  12       25.21       23.56      2.50 o 
   4   3  12      149.57      154.21      5.18 o 
   5   3  12       97.50      110.08      4.58 o 
   6   3  12      393.40      372.81      8.95 o 
   7   3  12        9.27        7.59      1.95 o 
  -4   4  12       43.44       49.47      3.77 o 
  -3   4  12       63.19       73.71      4.07 o 
  -2   4  12      222.68      183.74      5.23 o 
  -1   4  12       12.15       14.86      1.51 o 
   0   4  12        0.65       -0.41      1.29 o 
   1   4  12       26.88       26.79      2.50 o 
   2   4  12      721.36      669.33     13.14 o 
   3   4  12        0.79        0.94      1.77 o 
   4   4  12      127.51      135.66      4.68 o 
   5   4  12      172.45      173.83      5.43 o 
   6   4  12        6.72        6.65      2.38 o 
   7   4  12        5.79        8.64      2.55 o 
  -4   5  12      119.29      118.80      5.33 o 
  -3   5  12       34.25       35.92      3.16 o 
  -2   5  12        5.46        3.74      2.07 o 
  -1   5  12       17.26       23.09      1.68 o 
   0   5  12        0.80        0.20      1.08 o 
   1   5  12       25.82       28.41      2.40 o 
   2   5  12      229.99      213.41      5.99 o 
   3   5  12       39.88       37.59      2.70 o 
   4   5  12      336.11      340.71      8.24 o 
   5   5  12      201.52      199.99      6.09 o 
   6   5  12       71.07       62.00      3.99 o 
   7   5  12        0.96        0.88      2.43 o 
  -4   6  12       13.17       11.63      3.01 o 
  -3   6  12       55.30       57.61      3.46 o 
  -2   6  12       26.81       34.12      2.65 o 
  -1   6  12       21.17       20.55      1.65 o 
   0   6  12      151.17      149.64      5.99 o 
   1   6  12       47.75       46.51      2.86 o 
   2   6  12        0.44       -0.40      1.79 o 
   3   6  12      169.19      151.61      4.95 o 
   4   6  12      641.58      589.48     12.13 o 
   5   6  12      313.18      302.56      7.66 o 
   6   6  12       68.79       60.97      3.72 o 
   7   6  12       13.75       10.39      2.76 o 
  -3   7  12       11.02        7.36      2.55 o 
  -2   7  12       21.16       26.39      2.73 o 
  -1   7  12       13.27       15.63      1.61 o 
   0   7  12       31.70       34.30      1.80 o 
   1   7  12       64.11       58.16      3.56 o 
   2   7  12       23.98       27.20      2.60 o 
   3   7  12      384.26      395.53      8.97 o 
   4   7  12       82.11       82.15      3.89 o 
   5   7  12       34.13       32.48      3.03 o 
   6   7  12      101.14       99.11      4.78 o 
   7   7  12       13.21       13.22      2.86 o 
  -3   8  12       35.88       44.29      3.51 o 
  -2   8  12        1.07        1.82      2.22 o 
  -1   8  12      112.68      105.96      3.99 o 
   0   8  12      211.48      205.41      4.01 o 
   1   8  12       38.70       34.38      2.65 o 
   2   8  12        4.64        6.60      1.97 o 
   3   8  12      208.30      203.98      5.97 o 
   4   8  12        0.67        0.08      1.85 o 
   5   8  12       19.55       19.08      2.60 o 
   6   8  12       41.53       48.53      3.49 o 
   7   8  12        5.12        4.75      2.45 o 
  -2   9  12        6.44        6.67      2.48 o 
  -1   9  12       22.97       25.91      2.65 o 
   0   9  12       81.08       77.88      2.79 o 
   1   9  12       81.81       89.68      4.17 o 
   2   9  12        8.18        5.36      2.17 o 
   3   9  12      141.39      133.46      4.90 o 
   4   9  12       88.94       86.60      4.37 o 
   5   9  12       74.59       73.96      4.12 o 
   6   9  12        4.36        1.26      2.60 o 
  -2  10  12       31.06       32.96      3.01 o 
  -1  10  12       14.57       18.50      2.45 o 
   0  10  12       27.71       27.35      1.92 o 
   1  10  12       47.04       52.37      3.36 o 
   2  10  12       40.80       48.35      3.39 o 
   3  10  12        0.20       -0.30      2.00 o 
   4  10  12      153.04      142.59      5.49 o 
   5  10  12      139.50      131.14      5.54 o 
   6  10  12       17.84       17.09      2.98 o 
  -1  11  12       23.63       27.35      3.01 o 
   0  11  12        0.71        2.91      2.20 o 
   1  11  12       27.43       33.90      2.93 o 
   2  11  12       15.69       11.12      2.40 o 
   3  11  12       12.20       14.38      2.55 o 
   4  11  12      109.85      121.99      5.36 o 
   5  11  12        9.79        9.20      2.93 o 
   0  12  12        9.76       12.28      2.45 o 
   1  12  12       27.17       27.80      3.13 o 
   2  12  12        0.10        1.01      2.50 o 
   3  12  12       60.98       61.57      4.07 o 
   4  12  12       24.46       29.95      3.49 o 
   1  -4  13        0.60       -0.51      2.83 o 
   2  -4  13        1.17        1.64      2.65 o 
  -1  -3  13       99.93      105.30      5.38 o 
   0  -3  13      153.56      166.09      6.07 o 
   1  -3  13        2.41        3.29      2.70 o 
   2  -3  13       38.33       42.84      3.54 o 
   3  -3  13      114.16      117.36      5.23 o 
   4  -3  13      133.91      141.32      5.99 o 
  -1  -2  13       40.35       44.17      9.87 o 
   0  -2  13       39.15       48.18      3.79 o 
   1  -2  13        5.59        4.93      2.63 o 
   2  -2  13       38.28       42.41      3.36 o 
   3  -2  13       41.42       38.47      3.36 o 
   4  -2  13      224.81      229.77      7.25 o 
   5  -2  13        0.50        0.03      2.55 o 
  -2  -1  13      218.59      233.05      4.85 o 
  -1  -1  13       44.14       46.16      2.33 o 
   0  -1  13        3.65        2.60      2.48 o 
   1  -1  13       93.69       97.77      4.75 o 
   2  -1  13      495.81      523.74     11.65 o 
   3  -1  13       58.64       64.76      4.04 o 
   4  -1  13        4.41        8.37      2.55 o 
   5  -1  13       15.70       10.97      2.98 o 
   6  -1  13       17.55       21.28      3.39 o 
  -2   0  13       46.62       52.80      3.77 o 
  -1   0  13       49.41       46.45      2.34 o 
   0   0  13        4.20        6.34      2.45 o 
   1   0  13       48.30       41.15      3.13 o 
   2   0  13        0.31       -0.76      2.22 o 
   3   0  13      462.93      467.02     10.52 o 
   4   0  13      123.44      135.31      5.36 o 
   5   0  13        3.06        1.67      2.55 o 
   6   0  13       72.29       79.24      3.42 o 
  -3   1  13      107.18      110.56      4.85 o 
  -2   1  13      115.37      120.03      3.39 o 
  -1   1  13       66.96       68.33      2.65 o 
   0   1  13       12.48       13.93      2.38 o 
   1   1  13       77.59       86.22      4.12 o 
   2   1  13        2.13        2.65      2.17 o 
   3   1  13      118.92      117.11      4.70 o 
   4   1  13       36.52       31.80      3.11 o 
   5   1  13       31.61       35.63      2.31 o 
   6   1  13       96.20      104.49      6.08 o 
  -3   2  13       23.94       25.48      3.16 o 
  -2   2  13       25.50       26.00      2.03 o 
  -1   2  13      241.65      226.34      4.36 o 
   0   2  13        3.22        5.74      2.30 o 
   1   2  13       65.85       65.27      3.64 o 
   2   2  13       26.57       28.89      2.70 o 
   3   2  13      130.59      129.47      4.80 o 
   4   2  13       25.68       20.47      2.63 o 
   5   2  13      177.19      176.89      5.84 o 
   6   2  13      332.67      334.82      6.18 o 
   7   2  13       26.58       24.27      2.46 o 
  -3   3  13       37.80       38.80      3.44 o 
  -2   3  13        6.69        5.31      1.65 o 
  -1   3  13       69.02       64.30      2.50 o 
   0   3  13        5.20        3.03      2.00 o 
   1   3  13       58.20       56.44      3.44 o 
   2   3  13      238.46      245.94      6.67 o 
   3   3  13      174.75      163.24      5.36 o 
   4   3  13       10.64       10.31      2.48 o 
   5   3  13       71.20       82.12      4.40 o 
   6   3  13       27.28       23.84      3.06 o 
   7   3  13       45.27       45.83      2.74 o 
  -3   4  13        2.91        1.74      2.53 o 
  -2   4  13       23.23       24.62      2.55 o 
  -1   4  13        4.72        6.91      1.51 o 
   0   4  13       13.16       12.54      2.38 o 
   1   4  13      256.28      253.22      6.72 o 
   2   4  13      182.30      191.22      5.89 o 
   3   4  13       22.90       24.37      2.55 o 
   4   4  13       80.10       73.05      3.82 o 
   5   4  13      155.51      148.35      5.26 o 
   6   4  13        0.60        1.42      2.40 o 
   7   4  13       62.36       58.64      3.99 o 
  -3   5  13        8.92        5.18      2.45 o 
  -2   5  13       77.36       81.59      4.09 o 
  -1   5  13        2.36        3.46      1.47 o 
   0   5  13       39.85       37.44      2.96 o 
   1   5  13       24.97       25.48      2.50 o 
   2   5  13       20.96       26.44      2.53 o 
   3   5  13      206.76      197.11      5.86 o 
   4   5  13      124.93      126.86      4.95 o 
   5   5  13      143.59      134.02      5.23 o 
   6   5  13       17.31       16.76      2.63 o 
   7   5  13        1.65        3.72      2.43 o 
  -3   6  13      114.31      129.01      5.38 o 
  -2   6  13       44.68       45.32      3.26 o 
  -1   6  13        1.16        0.20      1.40 o 
   0   6  13      179.43      187.10      5.79 o 
   1   6  13       62.31       65.52      3.74 o 
   2   6  13        0.23       -0.25      1.97 o 
   3   6  13       90.49       94.69      4.20 o 
   4   6  13      182.37      168.39      5.51 o 
   5   6  13        0.28        1.42      2.22 o 
   6   6  13      126.36      119.53      5.00 o 
   7   6  13        1.70        1.31      2.40 o 
  -3   7  13      104.96      102.27      4.98 o 
  -2   7  13       12.06       12.11      2.60 o 
  -1   7  13        0.24       -0.08      1.92 o 
   0   7  13      125.21      123.28      4.75 o 
   1   7  13        5.14        4.70      2.00 o 
   2   7  13       15.71       13.19      2.45 o 
   3   7  13        5.03        7.03      2.30 o 
   4   7  13        2.77        2.53      2.02 o 
   5   7  13       68.13       59.15      3.79 o 
   6   7  13      232.85      230.47      7.08 o 
   7   7  13        1.85        1.21      2.43 o 
  -2   8  13        0.12        0.83      2.48 o 
  -1   8  13       79.47       85.59      4.09 o 
   0   8  13       14.41       13.95      2.33 o 
   1   8  13       18.51       19.06      2.65 o 
   2   8  13      293.33      268.62      7.25 o 
   3   8  13       15.84       13.83      2.58 o 
   4   8  13       26.25       26.54      2.81 o 
   5   8  13      139.01      136.42      5.51 o 
   6   8  13        8.68        3.56      2.63 o 
  -2   9  13        3.76        2.93      2.60 o 
  -1   9  13       94.22      111.17      4.63 o 
   0   9  13        5.27        6.37      2.50 o 
   1   9  13       12.32        7.15      2.43 o 
   2   9  13      398.17      373.11      8.97 o 
   3   9  13      105.44      105.40      4.78 o 
   4   9  13       40.66       37.08      3.31 o 
   5   9  13       95.41      102.45      4.80 o 
   6   9  13        7.61        8.54      2.60 o 
  -1  10  13       15.16       16.71      2.78 o 
   1  10  13      152.46      143.60      5.36 o 
   2  10  13       15.60       15.12      2.55 o 
   3  10  13        7.14        5.43      2.50 o 
   4  10  13      140.48      137.51      5.61 o 
   5  10  13       40.31       33.14      3.36 o 
   1  11  13       81.79       75.33      4.40 o 
   2  11  13        9.48        9.12      2.76 o 
   3  11  13       23.90       28.64      3.13 o 
   4  11  13       69.74       72.19      4.35 o 
   2  12  13        0.95        0.10      2.63 o 
   3  12  13       69.05       67.62      4.30 o 
   0  -2  14       14.43       14.13      3.01 o 
   1  -2  14       99.94      107.28      5.41 o 
   2  -2  14        0.36       -1.24      2.76 o 
   3  -2  14        1.98       -0.83      2.83 o 
  -1  -1  14       28.50       36.65      3.56 o 
   0  -1  14       20.91       20.68      3.24 o 
   1  -1  14        3.29        5.76      2.53 o 
   2  -1  14      106.61      108.74      5.03 o 
   3  -1  14      241.58      234.75      7.23 o 
   4  -1  14      135.15      148.83      5.89 o 
  -1   0  14        4.25        2.53      2.50 o 
   0   0  14      128.93      123.71      5.16 o 
   1   0  14        8.20        4.73      2.40 o 
   2   0  14       14.20       16.18      2.70 o 
   3   0  14      124.44      119.66      5.16 o 
   4   0  14      113.89      109.40      5.03 o 
   5   0  14        0.21        1.31      2.53 o 
  -2   1  14        0.87        2.08      1.89 o 
  -1   1  14       31.66       27.00      3.03 o 
   0   1  14      112.93      124.03      5.31 o 
   1   1  14        3.98        2.38      2.45 o 
   2   1  14       92.07       85.49      4.35 o 
   3   1  14       16.23       19.01      2.73 o 
   4   1  14      169.64      170.62      5.97 o 
   5   1  14       22.24       22.24      3.26 o 
   6   1  14       37.42       41.38      3.64 o 
  -2   2  14        5.25        5.08      1.87 o 
  -1   2  14       44.97       51.67      3.77 o 
   0   2  14       32.68       34.38      3.31 o 
   1   2  14        4.92        5.36      2.50 o 
   2   2  14      178.07      185.18      6.19 o 
   3   2  14        5.21        4.55      2.53 o 
   4   2  14       21.21       22.80      2.86 o 
   5   2  14       83.52       89.66      4.93 o 
   6   2  14       34.12       30.90      2.43 o 
  -2   3  14        2.47        1.49      2.48 o 
  -1   3  14      232.18      235.35      6.77 o 
   0   3  14       31.94       26.29      3.01 o 
   1   3  14      143.88      136.39      5.11 o 
   2   3  14       43.37       34.53      3.01 o 
   3   3  14        7.15        1.59      2.33 o 
   4   3  14       49.73       56.67      3.61 o 
   5   3  14       39.00       44.23      3.67 o 
   6   3  14        4.57        5.66      2.60 o 
  -2   4  14       50.03       62.28      3.79 o 
  -1   4  14        0.34       -1.04      2.40 o 
   0   4  14        1.65        1.31      2.35 o 
   1   4  14      350.31      357.37      8.80 o 
   2   4  14        6.49        8.64      2.50 o 
   3   4  14       95.69       95.22      4.42 o 
   4   4  14      135.48      133.41      5.16 o 
   5   4  14        2.16        2.43      2.30 o 
   6   4  14       34.04       29.42      3.36 o 
  -2   5  14      139.92      141.88      5.31 o 
  -1   5  14        1.44       -0.18      2.15 o 
   0   5  14       20.27       11.60      2.58 o 
   1   5  14       32.04       32.28      3.06 o 
   2   5  14       15.18       17.09      2.73 o 
   3   5  14      308.79      289.70      7.68 o 
   4   5  14      129.34      133.99      5.13 o 
   5   5  14        0.22       -0.99      2.10 o 
   6   5  14        4.17        4.98      2.48 o 
  -2   6  14       10.39       12.84      2.86 o 
   0   6  14      196.92      215.49      6.34 o 
   1   6  14        0.26       -0.58      2.00 o 
   2   6  14        2.29        0.78      2.27 o 
   3   6  14      330.59      313.23      8.04 o 
   4   6  14       29.08       26.59      2.81 o 
   5   6  14       57.90       55.99      3.67 o 
   6   6  14      147.09      146.73      5.91 o 
  -2   7  14       47.54       49.39      3.49 o 
   0   7  14       94.82       94.61      4.58 o 
   1   7  14        2.92        2.15      2.38 o 
   2   7  14      116.24      118.42      4.78 o 
   3   7  14       44.56       47.32      3.36 o 
   4   7  14       19.84       16.25      2.63 o 
   5   7  14      253.19      252.06      7.36 o 
   6   7  14       25.50       25.00      3.34 o 
   0   8  14        0.17        0.35      2.38 o 
   1   8  14        0.95        1.11      2.38 o 
   2   8  14      462.03      457.69     10.54 o 
   3   8  14      221.54      212.96      6.50 o 
   4   8  14       75.04       71.61      4.40 o 
   5   8  14        0.29        1.49      2.60 o 
   6   8  14       11.64       14.26      2.91 o 
   0   9  14        3.52        3.29      2.60 o 
   1   9  14       37.85       46.21      3.61 o 
   2   9  14       36.68       37.13      3.39 o 
   3   9  14        5.30        3.84      2.50 o 
   4   9  14       76.84       70.83      4.22 o 
   5   9  14       48.31       49.95      3.72 o 
   1  10  14      145.13      141.90      5.38 o 
   2  10  14       20.99       18.28      2.76 o 
   3  10  14        1.45        0.76      2.30 o 
   4  10  14       79.16       69.18      4.35 o 
   2  11  14        3.89        6.17      2.83 o 
   3  11  14        5.72        8.95      2.70 o 
   1   0  15       11.56       13.93      2.93 o 
   2   0  15       44.51       43.50      3.77 o 
   0   1  15       58.09       67.82      4.42 o 
   1   1  15        3.10        1.44      2.50 o 
   2   1  15       16.87       25.07      3.18 o 
   3   1  15      107.11      109.98      5.13 o 
   4   1  15       79.28       86.30      5.08 o 
  -1   2  15      133.08      138.69      5.81 o 
   0   2  15       27.95       29.75      3.54 o 
   1   2  15        0.50        1.54      2.70 o 
   2   2  15       54.33       58.14      3.87 o 
   3   2  15       22.05       25.00      3.11 o 
   4   2  15      115.16      134.07      5.81 o 
   5   2  15      106.79      115.06      5.38 o 
  -1   3  15       54.23       62.26      3.99 o 
   0   3  15       38.94       40.09      3.44 o 
   1   3  15      101.20      110.99      5.21 o 
   2   3  15       61.51       70.14      4.27 o 
   3   3  15        1.03       -1.21      2.25 o 
   4   3  15      201.01      207.37      6.75 o 
   5   3  15        8.28        8.16      3.01 o 
  -1   4  15        1.24        0.68      2.43 o 
   0   4  15        0.35        0.43      2.63 o 
   1   4  15      110.18      117.13      5.06 o 
   2   4  15      145.34      133.87      5.31 o 
   3   4  15      122.41      130.53      5.31 o 
   4   4  15      115.08      114.10      5.13 o 
   5   4  15       28.81       30.05      3.56 o 
  -1   5  15       53.22       50.05      3.84 o 
   0   5  15       40.99       34.05      3.49 o 
   1   5  15       10.93       12.13      2.88 o 
   2   5  15        0.29        0.58      2.50 o 
   3   5  15      263.31      254.74      7.41 o 
   4   5  15      116.21      108.51      4.95 o 
   5   5  15        1.90        1.59      2.40 o 
   0   6  15       37.80       48.84      3.79 o 
   1   6  15        0.84       -3.21      2.45 o 
   2   6  15        1.10        0.05      2.17 o 
   3   6  15      230.29      215.61      6.70 o 
   4   6  15       10.10        5.18      2.45 o 
   5   6  15        6.32        4.50      2.76 o 
   0   7  15       53.23       56.04      3.97 o 
   1   7  15        8.03        5.43      2.73 o 
   2   7  15      102.36      105.51      5.03 o 
   3   7  15       19.05       18.00      2.78 o 
   4   7  15        2.62        4.09      2.45 o 
   5   7  15        0.33        1.21      2.43 o 
   0   8  15        1.96        1.47      2.76 o 
   1   8  15       76.52       77.73      4.35 o 
   2   8  15      111.02      111.17      4.95 o 
   3   8  15        1.69        1.52      2.63 o 
   4   8  15       33.35       29.19      3.21 o 
   5   8  15       60.31       52.35      4.09 o 
   1   9  15       50.10       52.32      3.72 o 
   2   9  15       56.68       50.07      3.69 o 
   3   9  15        0.14       -0.53      2.38 o 
   4   9  15       14.19       13.65      2.86 o 
   2  10  15        5.84        4.15      2.60 o 
   2   2  16       13.33       14.96      3.11 o 
   1   3  16      103.66      115.59      5.66 o 
   2   3  16       22.78       26.24      3.31 o 
   3   3  16       16.24       13.75      3.29 o 
   1   4  16       14.81       17.49      3.06 o 
   2   4  16        7.24        5.31      3.03 o 
   3   4  16       64.75       67.59      4.25 o 
   4   4  16       80.47       76.06      4.70 o 
   1   5  16        6.09        9.53      3.11 o 
   2   5  16       77.69       76.26      4.88 o 
   3   5  16      112.83      117.87      5.36 o 
   4   5  16       36.50       31.27      3.44 o 
   1   6  16        5.05        0.81      2.91 o 
   2   6  16       58.85       58.11      4.20 o 
   3   6  16       39.56       40.72      3.64 o 
   4   6  16        5.89        3.31      2.63 o 
   1   7  16      107.40      113.44      5.26 o 
   2   7  16       42.68       49.47      3.79 o 
   3   7  16        0.60       -0.78      2.73 o 
                                                 
